# Supplementary material for: iAB-RBC-283: A proteomically derived knowledge-base of erythrocyte metabolism that can be used to simulate its physiological and patho-physiological states
Source: BMC Syst Biol. 2011 Jul 12;5:110. doi: 10.1186/1752-0509-5-110 (PMC3158119; doi:10.1186/1752-0509-5-110)
Supplement: Additional file 2 — Detected SNPs and FVA results for SNP perturbations. Tables containing the OMIM SNPs of enzymes that are in iAB-RBC-283 with known pathologies, symptoms, metabolic subsystem, and classification. In addition, exchange reactions determined by FVA to be different in SNP perturbations are provided. [file 1752-0509-5-110-S2.XLS]

## Sheet: OMIM entries
OMIM	Location	Pathology	Gene Protein Name	Subsystem	Metabolic	Causal	Pathology caused by red cell deficiency?	Symptoms
115500	11p13	Acatalasemia (3)	CAT	Other	1	unk	1	asymptomatic, syndrome of oral ulcerations and gangrene may be present
108961	9p21-p12	Acromesomelic dysplasia, Maroteaux type, 602875 (3)	NPR2, ANPRB, AMDM	Nucleotide	1	1	0	disproportionate shortening of skeletal elements
608958	20q13.11	Adenosine deaminase deficiency, partial, 102700 (3)	ADA	Nucleotide	1	1	1 (partly)	ranging from anemia to death
609712	1q21	Adenosine triphosphate, elevated, of erythrocytes, 102900 (3)	PKLR, PK1	Nucleotide	1	1	1	high red cell ATP, can cause polycythemia and pyruvate kinase hyperactivity
180297	6p21.1-p11	Anemia, hemolytic, Rh-null, regulator type, 268150 (3)	RHAG, RH50A	Transporter	0	1	1	hemolytic anemia, hyperbilirubinemia
606224	7p15-p14	Anemia, hemolytic, due to UMPH1 deficiency, 266120 (3)	NT5C3, UMPH1, PSN1	Nucleotide	1	1	1 (partly)	hemolytic anemia, learning difficulties
608313	6q23	Argininemia, 207800 (3)	ARG1	Amino Acid	1	1	0	urea cycle disorders: mental retardation, athetosis, spasticity, episodic nausea and vomiting
173335	6q22-q23	Arterial calcification, generalized, of infancy, 208000 (3)	ENPP1, PDNP1, NPPS, M6S1, PCA1, ARHR2	Cofactor	1	1	0	fatal due to myocardial ischemia
311850	Xq22-q24	Arts syndrome, 301835 (3)	PRPS1, CMTX5, DFNX1, DFN2	Pentose Phosphate Pathway/Nucleotide	1	1	0	mental retardation, hypotonia, ataxia, delayed motor development, hearing impairment, optic atrophy, susceptibility to infections (esp. upper respiratory tract)
600650	1p32	CPT II deficiency, lethal neonatal, 608836 (3)	CPT2	Lipid	1	1	0	fatal (first week of life)
600528	11q13	CPT deficiency, hepatic, type IA, 255120 (3)	CPT1A	Lipid	1	1	0	hypoketotic hypoglycemia
600650	1p32	CPT deficiency, hepatic, type II, 600649 (3)	CPT2	Lipid	1	1	0	lethargy, respiratory arrest, seizures, mild hepatomegaly and cardiomegaly, cardiac arrhythmias
154550	15q22-qter	Carbohydrate-deficient glycoprotein syndrome, type Ib, 602579 (3)	MPI, PMI1	Carbohydrate	1 (partly)	1	0	chronic diarrhea, hepatic fibrosis, hypoglycemia, liver disease
182500	15q15.3	Cataract, congenital (2) (?)	SORD, SORD1	Carbohydrate	1	unk	0	varied (potentially non-causal)
311850	Xq22-q24	Charcot-Marie-Tooth disease, X-linked recessive, 5, 311070 (3)	PRPS1, CMTX5, DFNX1, DFN2	PPP/Nucleotide	1	1	0	optic atrophy, deafness, polyneuropathy
607672	11q13.3	Cold-induced sweating syndrome 1, 610313 (3)	CLCF1, BSF3, CLC	Lipid	0	1	unk	opposite sweating patterns
600179	17p13.1	Cone-rod dystrophy 6, 601777(3)	GUCY2D, GUC2D, LCA1, CORD6, RCD2	Nucleotide	unk	1	0	progressive cone degeneration
601785	16p13.3-p13.2	Congenital disorder of glycosylation, type Ia, 212065 (3)	PMM2, CDG1A	Carbohydrate	1 (partly)	1	0	axial hypotonia, abnormal eye movement, pyschomotor retardation, peripheral neuropathy, cerebellar hypoplasia, retinitis pigmentoasa
612732	3q12	Coproporphyria, 121300 (3)	CPOX	Cofactor	1	1	1 (partly)	hepatic porphyria or harderoporphyria (RBC) (depends on location and type of mutation on enzyme)
609414	2q35	Corneal fleck dystrophy, 121850 (3)	PIKFYVE, PIP5K3	Lipid	unk	1	0	tiny white flecks in cornea
191740	2q37	Crigler-Najjar syndrome, type I, 218800 (3)	UGT1A1, UGT1, GNT1, BILIQTL1	Carbohydrate	1	1	0	neurologic/intellectual impairment
191740	2q37	Crigler-Najjar syndrome, type II, 606785 (3)	UGT1A1, UGT1, GNT1, BILIQTL1	Carbohydrate	1	1	0	jaundice, pigmented bile
311850	Xq22-q24	Deafness, X-linked 1, 304500 (3)	PRPS1, CMTX5, DFNX1, DFN2	PPP/Nucleotide	unk	1	0	hearing loss/impairment
603604	22q13.1	Dystonia-parkinsonism, adult-onset, 612953 (3)	PLA2G6, IPLA2, INAD1, NBIA2B, NBIA2A	Lipid	unk	1	0	neurodegeneration with brain iron accumulation
172430	1pter-p36.13	Enolase deficiency (1)	ENO1, PPH, MPB1	Glycolysis	1	unk	1	spherocytosis
600682	1p13.2-p12	Erythrocyte lactate transporter defect, 245340 (3)	SLC16A1, MCT1, HHF7	Transporter	1	1	1	rhabdomyolysis, myoglobinuria, muscle cramping
138160	3q26.1-q26.3	Fanconi-Bickel syndrome, 227810 (3)	SLC2A2, GLUT2	Transporter	1	1	0	fever, vomiting, growth failure, dwarfism, moon-shaped face, fat deposition about shoulders/abdomen, hepatomegaly, osteoporosis
305900	Xq28	Favism (3)	G6PD, G6PD1	PPP	1	unk	1	(aka G6PD deficiency) anemia as a result of exposure to fava beans
611570	9q22.2-q22.3	Fructose-1,6-bidphosphatase deficiency, 229700 (3)	FBP1	Carbohydrate	1	1	0	hypoglycemia, metabolic acidosis, hyperventilation, hypoglycemia, ketosis
136850	1q42.1	Fumarase deficiency, 606812 (3)	FH	Carbohydrate	1	1	0	developmental delay, hypotonia, cerebral atrophy, lactic/pyruvic/fumaric aciduria
305900	Xq28	G6PD deficiency (3)	G6PD, G6PD1	PPP	1	unk	1	(aka G6PD deficiency) anemia as a result of exposure to fava beans
138140	1p35-p31.3	GLUT1 deficiency syndrome 1, 606777 (3)	SLC2A1, GLUT1, DYT18, PED, ,GLUT1DS	Transporter	1	1	0	neurologic disorder
138140	1p35-p31.3	GLUT1 deficiency syndrome 2, 612126 (3)	SLC2A1, GLUT1, DYT18, PED, ,GLUT1DS	Transporter	1	1	0	paroxysmal exercise-induced dyskinesia
604313	17q24	Galactokinase deficiency with cataracts, 230200 (3)	GALK1	Carbohydrate	1	1	0	cataract formation
606953	1p36-p35	Galactose epimerase deficiency, 230350 (3)	GALE	Carbohydrate	1	1	unk	devlopmental problems
606999	9p13	Galactosemia, 230400 (3)	GALT	Carbohydrate	1	1	0	hepatomegaly, cataracts, mental retardation
182380	22q13.1	Glucose/galactose malabsorption, 606824 (3)	SLC5A1, SGLT1	Carbohydrate	1	1	0	severe diarrhea and dehydration (fatal)
138290	1q31	Glutamine deficiency, congenital, 610015 (3)	GLUL, GLNS	Amino Acid	1	1	0	brain malformation, multiorgan failure, neonatal death, short limbs, muscular hypotonia, etc.
601002	20q11.2	Glutathione synthetase deficiency, 266130 (3)	GSS, GSHS	Amino Acid	1	1	1 (partly)	massive urinary excretion, hemolytic anemia, CNS damage
300474	Xp21.3-p21.2	Glycerol kinase deficiency, 307030 (3)	GK	Lipid	1	1	0	developmental delay, hypoplasia, muscular dystrophy, hyperglycerolemia
610681	12q13.3	Glycogen storage disease VII, 232800 (3)	PFKM, GSD7	Glycolysis	1	1	1 (partly)	muscle cramping, exertional myopathy, compensated hemolysis
150000	11p15.4	Glycogen storage disease XI, 612933 (3)	LDHA, LDH1, GSD11	Glycolysis	1	1	0	fatigue, renal failure,
103850	16p11.2	Glycogen storage disease XII, 611881 (3)	ALDOA, GSD12	Glycolysis	1	1	1	hemolytic anemia, mental retardation
171900	1p31	Glycogen storage disease XIV, 612934 (3)	PGM1, GSD14	Glycolysis	1	1	0	dark brown urine
311850	Xq22-q24	Gout, PRPS-related, 300661 (3)	PRPS1, CMTX5, DFNX1, DFN2	PPP/Nucleotide	1	1	0	hyperuricemia, gout, neurodevelopmental abnormalities
308000	Xq26-q27.2	HPRT-related gout, 300323 (3)	HPRT1, HPRT	Nucleotide	1 (partly)	1	unk	renal failure, renal stones, renal obstruction
612732	3q12	Harderoporphyria, 121300 (3)	CPOX	Cofactor	1	1	1 (partly)	hepatic porphyria or harderoporphyria (RBC) (depends on location and type of mutation on enzyme)
141250	22q12	Heme oxygenase-1 deficiency (3)	HMOX1	Cofactor	0	unk	1 (partly)	growth retardation, hematuria proteinuria, hemolytic anemia, high susceptibilty to lung cancer
305900	Xq28	Hemolytic anemia due to G6PD deficiency (3)	G6PD, G6PD1	PPP	1	unk	1	(aka G6PD deficiency) anemia as a result of exposure to fava beans
103000	9q34.1	Hemolytic anemia due to adenylate kinase deficiency, 612631 (3)	AK1	Nucletoide	1	1	1	hemolytic anemia
222800	7q31-q34	Hemolytic anemia due to bisphosphoglycerate mutase deficiency (3)	BPGM	Glycolysis	1	unk	1	hemolytic anemia
606857	6p12	Hemolytic anemia due to gamma-glutamylcysteine synthetase deficiency, 230450 (3)	GCLC, GLCLC	Amino Acid	1	1	1	hemolytic anemia
172400	19q13.1	Hemolytic anemia due to glucosephosphate isomerase deficiency (3)	GPI	Glycolysis	1	unk	1	hemolytic anemia
138320	3p21.3	Hemolytic anemia due to glutathione peroxidase deficiency (1)	GPX1	Redox	1	unk	1	hemolytic anemia
138300	8p21.1	Hemolytic anemia due to glutathione reductase deficiency (1)	GSR	Redox	1	unk	1	hemolytic anemia
601002	20q11.2	Hemolytic anemia due to glutathione synthetase deficiency, 231900 (3)	GSS, GSHS	Amino Acid	1	1	1	hemolytic anemia
142600	10q22	Hemolytic anemia due to hexokinase deficiency, 235700 (3)	HK1	Glycolysis	1	1	1	hemolytic anemia
171860	21q22.3	Hemolytic anemia due to phosphofructokinase deficiency (1)	PFKL	Glycolysis	1	unk	1	hemolytic anemia
190450	12p13	Hemolytic anemia due to triosephosphate isomerase deficiency (3)	TPI1	Glycolysis	1	unk	1	hemolytic anemia
172400	19q13.1	Hydrops fetalis, one form (1)	GPI	Glycolysis	1	unk	1 (partly)	abnormal amounts of fluid build up in fetus
191740	2q37	Hyperbilirubinemia, familial transcient neonatal, 237900 (3)	UGT1A1, UGT1, GNT1, BILIQTL1	Cofactor	0	1	0	mental retardation, breast milk jaundice
606945	19p13.2	Hypercholesterolemia, familial, 143890 (3)	LDLR, FHC, FH, LDLCQ2	TCA	1	1	0	tendinous xanthomas, corneal arcus, coronary artery disease, atheroslerotic plaque in aortic root
600682	1p13.2-p12	Hyperinsulinemic hypoglycemia, familial, 7, 610021 (3)	SLC16A1, MCT1, HHF7	Transporter	0	1	0	hypoglycemia
180960	20cen-q13.1	Hypermethioninemia with deficiency of S-adenosylhomocysteine hydrolase (3)	AHCY, SAHH	Amino Acid	0	unk	0	mental and motor retardation, facial dysmorphism, myocardiopathy
610550	10q22	Hypermethioninemia, persistent, autosomal dominant, due to methionine adenosyltransferase I/III deficiency, 250850 (3)	MAT1A, MATA1, SAMS1	Amino Acid	1	1	0	rarely clinical abnormalities, though some have neurologic problems
173335	6q22-q23	Hypophosphatemic rickets, autosomal recessive, 2, 613312 (3)	ENPP1, PDNP1, NPPS, M6S1, PCA1, ARHR2	Cofactor	unk	1	0	arterial calcification
164050	14q13.1	Immunodeficiency due to purine nucleoside phosphorylase deficiency, 613179 (3)	PNP, NP	Nucleotide	1	1	0	defective T and B cell immunity
603604	22q13.1	Infantile neuroaxonal dystrophy 1, 256600 (3)	PLA2G6, IPLA2, INAD1, NBIA2B, NBIA2A	Lipid	1	1	0	neurodegeneration, facial dysmorphism
603604	22q13.1	Karak syndrome, 610217 (3)	PLA2G6, IPLA2, INAD1, NBIA2B, NBIA2A	Lipid	1	1	0	abnormal iron accumulation, gait instability, ataxia, speech delay, optic atrophy, seizures, progress dystonia and dysarthria, etc.
606945	19p13.2	LDL cholesterol level QTL2 (3)	LDLR, FHC, FH, LDLCQ2	TCA	1	unk	0	high LDL cholesterol levels, risk factor for incident cardiovascular disease
150100	12p12.2-p12.1	Lactate dehydrogenase-B deficiency (3)	LDHB	Glycolysis	1	unk	0	seen in RBC though no abnormalities, can lead to renal failure
600179	17p13.1	Leber congenital amaurosis 1, 204000 (3)	GUCY2D, GUC2D, LCA1, CORD6, RCD2	Nucleotide	unk	1	0	congenital visual impairment, neurologic disorders
146690	7q31.3-q32	Leber congenital amaurosis 11 (3)	IMPDH1, RP10, LCA11	Nucleotide	unk	unk	0	congenital visual impairment, neurologic disorders
136850	1q42.1	Leiomyomatosis and renal cell cancer, 605839 (3)	FH	TCA	0	1	0	predisposition to uterine leiomyomas and papillary renal cell carcinoma
308000	Xq26-q27.2	Lesch-Nyhan syndrome, 300322 (3)	HPRT1, HPRT	Nucleotide	1	1	1 (partly)	mental retardation, spastic cerebral palsy, choreoathetosis, uric acid urinary stones, megaloblastic anemia (in some)
606102	19p13.3	Lethal congenital contractural syndrome 3, 611369 (3)	PIP5K1C, LCCS3	Lipid	0	1	0	born with severe multiple joint contractures with sever muscle wasting and atrophy (death within hours of birth)
600358	3q24	Leukemia, acute myelogenous, 601626 (3)	GMPS	Nucleotide	0	unk	0	AML
603100	9q34.3	Lipodystrophy, congenital generalized, type 1, 608594 (3)	AGPAT2, LPAAB, BSCL, BSCL1	Lipid	1	1	0	paucity of adipose tissue, extreme insulin resistance, hypertriglyceridemia, hepatic steatosis, early onset of diabetes
300105	Xp22.1	Mental retardation, X-linked, Snyder-Robinson type, 309583 (3)	SMS, SRS, MRSR	Amino Acid	unk	1	0	mental retardation, hypotonia, unsteady gait, seizures, etc.
610550	10q22	Methionine adenosyltransferase deficiency, autosomal recessive, 250850 (3)	MAT1A, MATA1, SAMS1	Amino Acid	1	1	0	rarely clinical abnormalities, though some have neurologic problems
136850	1q42.1	Multiple cutaneous and uterine leiomyomata, 150800 (3)	FH	TCA	0	1	0	small tumors composed of smoth muscle fibers develop in skin
600650	1p32	Myopathy due to CPT II deficiency, 255110 (3)	CPT2	Lipid	1	1	0	rhabdomylolysis
258900	3q13	Oroticaciduria (3)	UMPS, OPRT	Nucleotide	1	unk	1	megaloblastic anemia, defect in cellular immunity
173335	6q22-q23	Ossification of posterior longitudinal ligament of spine, 602475 (3)	ENPP1, PDNP1, NPPS, M6S1, PCA1, ARHR2	Cofactor	1	unk	0	abnormal ossification of spinal ligaments
611492	8q22	Osteopetrosis, autosomal recessive 3, with renal tubular acidosis, 259730 (3)	CA2	Other	1	1	1 (partly)	osteopetrosis, visual impairment, dental malocclusion, mental retardation, short stature, renal tubular acidsosi, mild anemia
109270	17q21-q22	Ovalocytosis (3)	SLC4A1, AE1, EPB3	Transporter	0	unk	1	oval shaped rbc, associated with mild hemolytic anemia
608347	17q25.3	Pentosuria, 260800 (1)	DCXR, P34H	Carbohydrate	1	unk	1 (partly)	benign, excretion of l-xylulose in urine (mostly from liver/kidney)
311800	Xq13	Phosphoglycerate kinase 1 deficiency, 300653 (3)	PGK1, PGKA	Glycolysis	1	1	1 (partly)	hemolytic anemia, myopathy, neurologic development
600522	1q25	Phospholipase A2, group IV A, deficiency of (3)	PLA2G4A, PLA2G4	Lipid	1	unk	0	ulcers of small intestine, platelet dysfunction, globally decreased eicosanoid production
604961	2q31.2	Pigmented nodular adrenocortical disease, primary, 2, 610475 (3)	PDE11A, PDE11A1, PDE11A2, PDE11A3, PPNAD2	Nucleotide	unk	1	0	Cushing syndrome, adrenocortical hyperplasia
603390	5q13	Pigmented nodular adrenocortical disease, primary, 3 (3)	PDE8B, PPNAD3, ADSD	Nucleotide	unk	unk	0	Cushing syndrome
176100	1p34	Porphyria cutanea tarda (3)	UROD	Cofactor	1	1	0	ligh sensitive dermatitis, excretion of large amounts of uroporphyrin in urine
125270	9q34	Porphyria, acute hepatic, 612740 (3)	ALAD, ALADH, PBGS	Cofactor	1	1	0	abnormal pain or cramping, light sensitivity causing rashes/scarring, problems w/nervous system
609806	11q23.3	Porphyria, acute intermittent, 176000 (3)	HMBS, PBGD, UPS	Cofactor	1	1	0	abdominal pain, gastrointestinal dysfunction, neurologic disturbances
609806	11q23.3	Porphyria, acute intermittent, nonerythroid variant, 176000 (3)	HMBS, PBGD, UPS	Cofactor	1	1	1	abdominal pain, gastrointestinal dysfunction, neurologic disturbances
606938	10q25.2-q26.3	Porphyria, congenital erythropoietic, 263700 (3)	UROS	Cofactor	1	1	1	organomegaly, hemolytic anemia, thyromgbocytopenia, cutaneous blisters
176100	1p34	Porphyria, hepatoerythropoietic (3)	UROD	Cofactor	1	1	1 (partly)	present in infancy, excessive excretion o facetate-substitute porphyrins, asymptomatic
612386	18q21.3	Protoporphyria, erythropoietic, autosomal dominant, 177000 (3)	FECH, FCE	Cofactor	1	1	1	mild form of porphyria, painful photosensitivity
612386	18q21.3	Protoporphyria, erythropoietic, autosomal recessive, 177000 (3)	FECH, FCE	Cofactor	1	1	1	mild form of porphyria, painful photosensitivity
603287	17q21.32	Pyridoxamine 5'-phosphate oxidase deficiency, 610090 (3)	PNPO	Nucleotide	unk	1	0	premature birth, acidosis, hypoxic-ischemic encephalopathy
609712	1q21	Pyruvate kinase deficiency, 266200 (3)	PKLR, PK1	Glycolysis	1	1	1	nonspherocytic hemolytic anemia
109270	17q21-q22	Renal tubular acidosis, distal, AD, 179800 (3)	SLC4A1, AE1, EPB3	Transporter	1	1	0	osteomalacia, hypocalcemia, nephrocalcinosis, renal tubular acidosis
109270	17q21-q22	Renal tubular acidosis, distal, AR, 611590 (3)	SLC4A1, AE1, EPB3	Transporter	1	1	1 (partly)	same symptoms as renal tubular acidosis but includes mild hemolytic anemia
146690	7q31.3-q32	Retinitis pigmentosa-10, 180105 (3)	IMPDH1, RP10, LCA11	Nucleotide	1	1	0	progressive damage to retina resulting in loss of peripheral (central) vision
180297	6p21.1-p11	Rh-mod syndrome (3)	RHAG, RH50A	Transporter	0	unk	1	hemolytic anemia, possible spherocytes
180430	2p11.2	Ribose 5-phosphate isomerase deficiency, 608611 (3)	RPIA, RPI	PPP	1	1	unk	leukoencephalopathy, peripheral neuropathy
608958	20q13.11	Severe combined immunodeficiency due to ADA deficiency, 102700 (3)	ADA	Nucleotide	1	1	0	severe combined immunodeficiency in T-, B-, NK- cells
607642	17p11.2	Smith-Magenis syndrome, 182290 (3)	RAI1, SMCR, SMS	Amino Acid	0	unk	0	retardation, speech delay, small ears, hearing loss, esotropia, dental enamel dysplasia, prominent premaxilla
109270	17q21-q22	Spherocytosis, type 4, 612653 (3)	SLC4A1, AE1, EPB3	Transporter	0	1	1	oval shaped rbc, associated with mild hemolytic anemia
603390	5q13	Striatal degeneration, autosomal dominant, 609161 (3)	PDE8B, PPNAD3, ADSD	Nucleotide	unk	1	0	neurodegenerative disease
601843	19p13.2-p12	Thyroid dyshormonogenesis 1, 274400 (3)	SLC5A5, NIS, TDH1	Transporter	1	1	0	iodide tarnsport defect leading to hypothyroidism
602063	11p15.5-p15.4	Transaldolase deficiency, 606003 (3)	TALDO1	PPP	1	1	0	aortic coarctation, hepatosplenomegaly, telangiectases of skin
613018	16q22.1-q22.3	Tyrosinemia, type II, 277660 (3)	TAT	Amino Acid	1	1	0	excessive tearing, abnormal sensitivity to light, painful skin lesions, intellectual disablity
102600	16q24.3	Urolithiasis, 2,8-dihydroxyadenine (3)	APRT	Nucleotide	1	unk	0	kidney stones
102772	11pter-p13	[AMP deaminase deficiency, erythrocytic], 612874 (3)	AMPD3	Nucleotide	1	1	1	none
191740	2q37	[Bilirubin, serum level of, QTL1], 601816 (3)	UGT1A1, UGT1, GNT1, BILIQTL1	Cofactor	1	1	unk	increased risk of coronary artery disease,
109270	17q21-q22	[Blood group, Diego], 110500 (3)	SLC4A1, AE1, EPB3	Transporter	0	1	1	hemolytic anemia
109270	17q21-q22	[Blood group, Froese], 601551	SLC4A1, AE1, EPB3	Transporter	0	1	1	none
111000	18q11-q12	[Blood group, Kidd] (3)	SLC14A1, JK, UTE, UT1	Transporter	1	unk	1	none
109270	17q21-q22	[Blood group, Waldner], 112010 (3)	SLC4A1, AE1, EPB3	Transporter	0	1	1	none
109270	17q21-q22	[Blood group, Wright], 112050 (3)	SLC4A1, AE1, EPB3	Transporter	0	1	1	none
191740	2q37	[Gilbert syndrome], 143500 (3)	UGT1A1, UGT1, GNT1, BILIQTL1	Cofcator	1	1	0	jaundice, high bilirubin levels in serum
138760	16p13	[Glyoxalase II deficiency] (1)	HAGH, GLO2	Pyruvate Metabolism	1	unk	0	none
146691	3p21.2	[IMPDH2 enzyme activity, variation in] (3)	IMPDH2, IMPD2	Nucleotide	1	unk	unk	could have effect ini transplant patient responses
109270	17q21-q22	[Malaria, resistance to], 611162 (3)	SLC4A1, AE1, EPB3	Transporter	0	1	1	hemolytic anemia destroys malaria-infected erythrocytes
111000	18q11-q12	[Urea transport defect, compensated] (1)	SLC14A1, JK, UTE, UT1	Transporter	1	unk	1 (partly)	no obvious clinical syndrome except urine concentration defect
138750	6p21.3-p21.2	{Autism, susceptibility to}, 209850 (3)	GLO1	Pyruvate Metabolism	1	unk	0	autism
165640	2p25	{Colonic adenoma recurrence, reduced risk of}, 114500 (3)	ODC1	Amino Acid	1	unk	0	reduced risk of colon cancer
172411	1p35	{Colorectal cancer}, 114500 (3)	PLA2G2A, PLA2B, PLA2L, MOM1	Lipid	unk	unk	0	colorectal cancer
173335	6q22-q23	{Diabetes mellitus, non-insulin-dependent, susceptibility to}, 125853 (3)	ENPP1, PDNP1, NPPS, M6S1, PCA1, ARHR2	Cofactor	unk	unk	0	predisposition to obesity, diabetes, coronary artery disease
138160	3q26.1-q26.3	{Diabetes mellitus, noninsulin-dependent} (3)	SLC2A2, GLUT2	Transporter	unk	unk	0	correlation with type 2 diabetes
138190	17p13	{Diabetes mellitus, noninsulin-dependent}, 125853 (3)	SLC2A4, GLUT4	Transporter	unk	unk	0	correlation with type 2 diabetes
606476	19q13.2	{Kawasaki disease, susceptibility to}, 611775 (3)	ITPKC	Lipid	unk	1	0	prolonged fever unresponsive to antibiotics, skin rash, erythema of the oral mucosa, lips, tongue, palms, soles, coronary artery aneurysms, etc.
125270	9q34	{Lead poisoning, susceptibility to}, 612740 (3)	ALAD, ALADH, PBGS	Cofactor	1	1	0	abnormal pain or cramping, light sensitivity causing rashes/scarring, problems w/nervous system
601176	1p22.1	{Myocardial infarction, susceptibility to} (3)	GCLM, GLCLR	Amino Acid	1	unk	0	susceptibility to myocardial infarction
606857	6p12	{Myocardial infarction, susceptibility to}, 608446 (3)	GCLC, GLCLC	Amino Acid	1	unk	0	susceptibility to myocardial infarction
300444	Xq23-q24	{Obesity, susceptibility to, BMIQ11}, 300306 (3)	SLC6A14, OBX, BMIQ11	Transporter	1	unk	0	susceptibility to obesity
173335	6q22-q23	{Obesity, susceptibility to}, 601665 (3)	ENPP1, PDNP1, NPPS, M6S1, PCA1, ARHR2	Cofactor	1	unk	0	associated w/childhood and adult obesity and increased risk of glucose intolerance and type 2 diabetes
116790	22q11.2	{Panic disorder, susceptibility to}, 167870 (3)	COMT	Hormone Regulation	unk	unk	0	associated w/susceptibility to panic disorder and treatment response to medications
141250	22q12	{Pulmonary disease, chronic obstructive, susceptibility to}, 606963 (3)	HMOX1	Cofactor	unk	unk	0	associated w/susceptibility to emphysema
116790	22q11.2	{Schizophrenia, susceptibility to}, 181500 (3)	COMT	Hormone Regulation	1	iffy	0	possible causal gene for schizophrenia
600129	5q12	{Stroke, susceptibility to, 1}, 606799 (3)	PDE4D, DPDE3, STRK1	Nucleotide	unk	unk	0	strong association w/carotid and cardiogenic stroke, forms related to atherosclerosis

## Sheet: metabolicSignatures
Affected Protein	ADA	AHCY	AK1	ALAD	ALDOA/ALDOC	AMPD3	APRT	ARG1	BPGM	CA1/CA2/CA3	CAT	COMT	CPOX	CPT1A	CPT2	DCXR	ENO1	ENPP1	FECH	FH	G6PD	GALE	GALK1	GALT	GCLM	GK	GLO1	GLUL	GMPS	GPI	GSR	GSS	GUCY1A2B2/GUCY1A2B3/GUCY1A3B2/GUCY2D/GUCY2F	HAGH	HK1	HMBS	HMOX1/HMOX2	HPRT1	IMPDH1/IMPDH2	ITPKA/ITPKB/ITPKC	LDH	MPI	NP	NT5C3	ODC1	PDE	PFK	PFKFB1(-4)	PGK1
Affected Reaction	ADA	AHC	ADK1	PPBNGS	FBA	AMPDA	ADPT	ARGN	DPGM/PGM/DPGase	HCO3E	CAT	DOPAMT/SALMCOM	CPPPGO	C160CPT1/C181CPT1/LNLCCPT1	C160CPT2rbc/C181CPT2rbc	XYLUR	ENO	FADDP	FCLT	FUM	G6PDH2r	UDPG4E	GALK	GALT/UGLT	GLUCYS	GLYK	LTGHL	GLNS	GMPS2	PGI	GTHO	GTHS	GUACYC	GLYOX	HEX1/HEX4/HEX7/HEX10	HBMS	HOXG	GUAPRT/HXPRT	IMPD	MI145PK	LDH_L	MAN6PI	NP1/PNP/PUNP1/PUNP3/PUNP5	NTD2	ORNDC	PDE1	PFK	FBP26/PFK26	PGK
Varying Exchanges	EX_ade(e)	EX_3moxtyr(e)	EX_35cgmp(e)	EX_5aop(e)	EX_ac(e)			EX_arg-L(e)	EX_35cgmp(e)	EX_35cgmp(e)	EX_h2o(e)	EX_3moxtyr(e)	EX_5aop(e)				EX_35cgmp(e)		EX_5aop(e)	EX_fum(e)		EX_co2(e)	EX_co2(e)		EX_ala-L(e)	EX_chol(e)	EX_lac-D(e)	EX_35cgmp(e)	EX_35cgmp(e)	EX_35cgmp(e)	EX_ascb-L(e)	EX_ala-L(e)	EX_35cgmp(e)	EX_lac-D(e)	EX_35cgmp(e)	EX_5aop(e)	EX_5aop(e)		EX_35cgmp(e)		EX_35cgmp(e)	EX_hco3(e)	EX_nac(e)	EX_orot(e)	EX_arg-L(e)		EX_ac(e)		EX_35cgmp(e)
	EX_hxan(e)	EX_adrnl(e)	EX_3moxtyr(e)	EX_bilglcur(e)	EX_acnam(e)			EX_ptrc(e)	EX_3moxtyr(e)	EX_3moxtyr(e)	EX_h2o2(e)	EX_dopa(e)	EX_bilglcur(e)				EX_3moxtyr(e)		EX_bilglcur(e)			EX_gal(e)	EX_gal(e)		EX_cys-L(e)	EX_etha(e)		EX_nac(e)		EX_3moxtyr(e)	EX_dhdascb(e)	EX_cys-L(e)			EX_3moxtyr(e)	EX_bilglcur(e)	EX_bilglcur(e)				EX_3moxtyr(e)	EX_man(e)	EX_ncam(e)	EX_uri(e)	EX_ptrc(e)		EX_acnam(e)		EX_3moxtyr(e)
	EX_nh4(e)	EX_dopa(e)	EX_adrnl(e)	EX_co(e)	EX_co2(e)			EX_spmd(e)	EX_4pyrdx(e)	EX_4pyrdx(e)	EX_o2(e)	EX_normete-L(e)	EX_co(e)				EX_4pyrdx(e)		EX_co(e)			EX_h(e)	EX_h(e)		EX_gluala(e)	EX_glyc(e)		EX_ncam(e)		EX_4pyrdx(e)	EX_pyr(e)	EX_gluala(e)			EX_4pyrdx(e)	EX_co(e)	EX_co(e)				EX_4pyrdx(e)		EX_ade(e)		EX_spmd(e)		EX_co2(e)		EX_4pyrdx(e)
		EX_hcyst-L(e)	EX_camp(e)		EX_fru(e)			EX_sprm(e)	EX_5aop(e)	EX_5aop(e)		EX_nrpphr(e)					EX_5aop(e)					EX_hco3(e)	EX_hco3(e)		EX_gly(e)	EX_hdca(e)				EX_5aop(e)		EX_gly(e)			EX_5aop(e)						EX_5aop(e)		EX_hxan(e)		EX_sprm(e)		EX_fru(e)		EX_5aop(e)
		EX_mepi(e)	EX_chol(e)		EX_gal(e)			EX_urea(e)	EX_ac(e)	EX_ac(e)							EX_ac(e)					EX_lac-L(e)	EX_lac-L(e)		EX_gthox(e)	EX_lnlc(e)				EX_ac(e)		EX_gthox(e)			EX_ac(e)						EX_ac(e)		EX_nh4(e)		EX_urea(e)		EX_gal(e)		EX_ac(e)
		EX_met-L(e)	EX_dopa(e)		EX_gam(e)				EX_acnam(e)	EX_acnam(e)							EX_acnam(e)					EX_pyr(e)	EX_pyr(e)			EX_ocdcea(e)				EX_acnam(e)					EX_acnam(e)						EX_acnam(e)						EX_gam(e)		EX_acnam(e)
		EX_normete-L(e)	EX_etha(e)		EX_glc(e)				EX_adn(e)	EX_adn(e)							EX_adn(e)													EX_adn(e)					EX_adn(e)						EX_ade(e)						EX_glc(e)		EX_adn(e)
		EX_nrpphr(e)	EX_glyc(e)		EX_h(e)				EX_adrnl(e)	EX_adrnl(e)							EX_adrnl(e)													EX_adrnl(e)					EX_adrnl(e)						EX_adn(e)						EX_h(e)		EX_adrnl(e)
			EX_hcyst-L(e)		EX_h2o(e)				EX_ala-L(e)	EX_ala-L(e)							EX_ala-L(e)													EX_ala-L(e)					EX_ala-L(e)						EX_adrnl(e)						EX_h2o(e)		EX_ala-L(e)
			EX_hdca(e)		EX_h2o2(e)				EX_bilglcur(e)	EX_bilglcur(e)							EX_bilglcur(e)													EX_bilglcur(e)					EX_ascb-L(e)						EX_ala-L(e)						EX_h2o2(e)		EX_bilglcur(e)
			EX_lnlc(e)		EX_hco3(e)				EX_camp(e)	EX_camp(e)							EX_camp(e)													EX_camp(e)					EX_bilglcur(e)						EX_arg-L(e)						EX_hco3(e)		EX_camp(e)
			EX_mepi(e)		EX_lac-L(e)				EX_chol(e)	EX_chol(e)							EX_chol(e)													EX_chol(e)					EX_camp(e)						EX_bilglcur(e)						EX_lac-L(e)		EX_chol(e)
			EX_met-L(e)		EX_man(e)				EX_co(e)	EX_co(e)							EX_co(e)													EX_co(e)					EX_chol(e)						EX_camp(e)						EX_man(e)		EX_co(e)
			EX_nac(e)		EX_o2(e)				EX_co2(e)	EX_co2(e)							EX_co2(e)													EX_co2(e)					EX_co(e)						EX_chol(e)						EX_o2(e)		EX_co2(e)
			EX_ncam(e)						EX_cys-L(e)	EX_cys-L(e)							EX_cys-L(e)													EX_cys-L(e)					EX_co2(e)						EX_co(e)								EX_cys-L(e)
			EX_normete-L(e)						EX_dopa(e)	EX_dopa(e)							EX_dopa(e)													EX_dopa(e)					EX_cys-L(e)						EX_co2(e)								EX_dopa(e)
			EX_nrpphr(e)						EX_etha(e)	EX_etha(e)							EX_etha(e)													EX_etha(e)					EX_dhdascb(e)						EX_cys-L(e)								EX_etha(e)
			EX_ocdcea(e)						EX_fru(e)	EX_fru(e)							EX_fru(e)													EX_fru(e)					EX_dopa(e)						EX_dopa(e)								EX_fru(e)
			EX_orot(e)						EX_gal(e)	EX_gal(e)							EX_gal(e)													EX_fum(e)					EX_etha(e)						EX_etha(e)								EX_gal(e)
			EX_spmd(e)						EX_gam(e)	EX_gam(e)							EX_gam(e)													EX_gal(e)					EX_fru(e)						EX_fru(e)								EX_gam(e)
			EX_sprm(e)						EX_glc(e)	EX_glc(e)							EX_glc(e)													EX_gam(e)					EX_fum(e)						EX_fum(e)								EX_glc(e)
			EX_thm(e)						EX_gluala(e)	EX_gluala(e)							EX_gluala(e)													EX_glc(e)					EX_gal(e)						EX_gal(e)								EX_gluala(e)
			EX_thmmp(e)						EX_gly(e)	EX_gly(e)							EX_gly(e)													EX_gluala(e)					EX_gam(e)						EX_gam(e)								EX_gly(e)
			EX_uri(e)						EX_glyc(e)	EX_glyc(e)							EX_glyc(e)													EX_gly(e)					EX_glc(e)						EX_glc(e)								EX_glyc(e)
									EX_gthox(e)	EX_gthox(e)							EX_gthox(e)													EX_glyc(e)					EX_gluala(e)						EX_gluala(e)								EX_gthox(e)
									EX_h(e)	EX_h(e)							EX_h(e)													EX_gthox(e)					EX_gly(e)						EX_gly(e)								EX_h(e)
									EX_h2o(e)	EX_h2o(e)							EX_h2o(e)													EX_hco3(e)					EX_glyc(e)						EX_glyc(e)								EX_h2o(e)
									EX_hco3(e)	EX_hco3(e)							EX_hco3(e)													EX_hcyst-L(e)					EX_gthox(e)						EX_gthox(e)								EX_hco3(e)
									EX_hcyst-L(e)	EX_hcyst-L(e)							EX_hcyst-L(e)													EX_hdca(e)					EX_hco3(e)						EX_h(e)								EX_hcyst-L(e)
									EX_hdca(e)	EX_hdca(e)							EX_hdca(e)													EX_ins(e)					EX_hcyst-L(e)						EX_hco3(e)								EX_hdca(e)
									EX_ins(e)	EX_ins(e)							EX_ins(e)													EX_lac-D(e)					EX_hdca(e)						EX_hcyst-L(e)								EX_ins(e)
									EX_lac-D(e)	EX_lac-D(e)							EX_lac-D(e)													EX_lac-L(e)					EX_ins(e)						EX_hdca(e)								EX_lac-D(e)
									EX_lac-L(e)	EX_lac-L(e)							EX_lac-L(e)													EX_lnlc(e)					EX_lac-D(e)						EX_hxan(e)								EX_lac-L(e)
									EX_lnlc(e)	EX_lnlc(e)							EX_lnlc(e)													EX_mal-L(e)					EX_lac-L(e)						EX_ins(e)								EX_lnlc(e)
									EX_man(e)	EX_man(e)							EX_man(e)													EX_man(e)					EX_lnlc(e)						EX_lac-D(e)								EX_man(e)
									EX_mepi(e)	EX_mepi(e)							EX_mepi(e)													EX_mepi(e)					EX_mal-L(e)						EX_lac-L(e)								EX_mepi(e)
									EX_met-L(e)	EX_met-L(e)							EX_met-L(e)													EX_met-L(e)					EX_man(e)						EX_lnlc(e)								EX_met-L(e)
									EX_nac(e)	EX_nac(e)							EX_nac(e)													EX_nac(e)					EX_mepi(e)						EX_mal-L(e)								EX_nac(e)
									EX_ncam(e)	EX_ncam(e)							EX_ncam(e)													EX_ncam(e)					EX_met-L(e)						EX_man(e)								EX_ncam(e)
									EX_normete-L(e)	EX_nh4(e)							EX_normete-L(e)													EX_normete-L(e)					EX_nac(e)						EX_mepi(e)								EX_normete-L(e)
									EX_nrpphr(e)	EX_normete-L(e)							EX_nrpphr(e)													EX_nrpphr(e)					EX_ncam(e)						EX_met-L(e)								EX_nrpphr(e)
									EX_ocdcea(e)	EX_nrpphr(e)							EX_ocdcea(e)													EX_ocdcea(e)					EX_normete-L(e)						EX_nac(e)								EX_ocdcea(e)
									EX_orot(e)	EX_ocdcea(e)							EX_orot(e)													EX_orot(e)					EX_nrpphr(e)						EX_ncam(e)								EX_orot(e)
									EX_pi(e)	EX_orot(e)							EX_pi(e)													EX_pi(e)					EX_ocdcea(e)						EX_nh4(e)								EX_pi(e)
									EX_pydam(e)	EX_pi(e)							EX_pydam(e)													EX_pydam(e)					EX_orot(e)						EX_normete-L(e)								EX_pydam(e)
									EX_pydx(e)	EX_pydam(e)							EX_pydx(e)													EX_pyr(e)					EX_pi(e)						EX_nrpphr(e)								EX_pydx(e)
									EX_pydxn(e)	EX_pydx(e)							EX_pydxn(e)													EX_spmd(e)					EX_pydam(e)						EX_ocdcea(e)								EX_pydxn(e)
									EX_pyr(e)	EX_pydxn(e)							EX_pyr(e)													EX_sprm(e)					EX_pyr(e)						EX_orot(e)								EX_pyr(e)
									EX_spmd(e)	EX_pyr(e)							EX_spmd(e)													EX_thm(e)					EX_spmd(e)						EX_pi(e)								EX_spmd(e)
									EX_sprm(e)	EX_spmd(e)							EX_sprm(e)													EX_thmmp(e)					EX_sprm(e)						EX_ptrc(e)								EX_sprm(e)
									EX_thm(e)	EX_sprm(e)							EX_thm(e)													EX_uri(e)					EX_thm(e)						EX_pydam(e)								EX_thm(e)
									EX_thmmp(e)	EX_thm(e)							EX_thmmp(e)																		EX_thmmp(e)						EX_pydx(e)								EX_thmmp(e)
									EX_uri(e)	EX_thmmp(e)							EX_uri(e)																		EX_uri(e)						EX_pydxn(e)								EX_uri(e)
										EX_uri(e)																															EX_pyr(e)
																																									EX_spmd(e)
																																									EX_sprm(e)
																																									EX_thm(e)
																																									EX_thmmp(e)
																																									EX_urea(e)
																																									EX_uri(e)
[truncated: 19 more columns]
