# Supplementary material for: iAB-RBC-283: A proteomically derived knowledge-base of erythrocyte metabolism that can be used to simulate its physiological and patho-physiological states
Source: BMC Syst Biol. 2011 Jul 12;5:110. doi: 10.1186/1752-0509-5-110 (PMC3158119; doi:10.1186/1752-0509-5-110)
Supplement: Additional file 3 — Detected drug targets and FVA results for drug effect perturbations. Tables containing the known drugs, from DrugBank, that have targets in enzymes that are in iAB-RBC-283. In addition, information is provided on the drug including name, description, and classification. The exchange reactions determined by FVA to be different in drug perturbations are also provided. [file 1752-0509-5-110-S3.XLS]

## Sheet: Affected Enzymes
RBC Protein	Associated Drug Bank Id
ABCC4	DB01327
ABCG2	DB00619, DB01054, DB01204, DB00622, DB01030, DB01098, DB01232
ADA	DB00552, DB00242, DB00975, DB01073
ADCY7	DB01200, DB01497
AHCY	DB03216, DB02325
AK1	DB01717
AKR1B1	DB01689, DB02020, DB02021, DB02101, DB02132, DB02712, DB02834, DB02383, DB02994, DB00605, DB03461, DB04272
ALAD	DB02878
ALDH1A1	DB00755
ALDH1A2	DB00755
AMD1	DB03375, DB03754
AMPD3	DB00993, DB01033
CA1	DB00311, DB00381, DB00703, DB00819, DB01144, DB01194, DB00436, DB00562, DB00606, DB00880, DB00909, DB00999, DB01031, DB01119, DB01202, DB01325, DB00232, DB00774, DB01021, DB00661, DB01867
CA2	DB00869, DB01031, DB01671, DB01748, DB01784, DB01964, DB02069, DB02087, DB02220, DB02221, DB02292, DB02429, DB02479, DB02535, DB02602, DB02610, DB02679, DB02861, DB02866, DB02894, DB02986, DB03039, DB03221, DB03262, DB03270, DB03294, DB03333, DB03385, DB03526, DB03594, DB03596, DB03598, DB03674, DB03697, DB03844, DB03877, DB03950, DB03975, DB04002, DB04081, DB04089, DB04180, DB04203, DB04371, DB0…
CAT	DB01213, DB04184
CLC	DB02967, DB02983, DB02687
COMT	DB00323, DB00494, DB01235
CPT1A	DB01074
CPT2	DB01074
DCXR	DB02831, DB03461
ENPP1	DB01143, DB00811
FECH	DB02659
G6PD	DB03085, DB03461
GALE	DB03095, DB04355, DB01867
GALK1	DB04395
GCK	DB02379
GLO1	DB03130, DB03330, DB03602, DB03345, DB04132
GMPR	DB00993, DB01033
GMPS	DB00993, DB01033
GNPDA1	DB02445, DB03951, DB02379
GPI	DB03042, DB03131
GSR	DB00262, DB01644, DB02553, DB02895, DB03867, DB02153
HAGH	DB03889, DB04399, DB04184
HK1	DB04395, DB02379
HMOX1	DB02073, DB02468, DB03906, DB04803
HPRT1	DB00352, DB00993, DB01033
IDH1	DB03461
IMPA1	DB01356
IMPDH1	DB03948, DB00688, DB01024, DB00352, DB00993, DB01033, DB00811
IMPDH2	DB00688, DB01024, DB03070, DB03948, DB01693, DB00993, DB01033, DB03055
ITPKA	DB04395
LDHA	DB03940, , DB04184
LDHB	DB02401, DB03940
LTA4H	DB03366, DB03424, DB04184
MTAP	DB02158, DB02281, DB02933, DB02282,
NMNAT3	DB02596
NP	DB00242, DB01667, DB02392, DB02568, DB03551, DB03609, DB02230, , DB03743, DB03881, , DB00787
NPR1	DB00325, DB00727, DB00883, DB01020, DB01613, DB04899
NPR2	DB01613, DB04899
NT5C2	DB00811
ODC1	DB04083
PDE10A	DB00975
PDE1B	DB04530
PDE2A	DB00605, DB00203
PDE3A	DB00235, DB00261, DB00277, DB01223, DB04880, DB01166, DB01427
PDE3B	DB01640, DB01970
PDE4A	DB00820, DB00235, DB00651, DB00806, DB01166, DB00824, DB00277, DB00692, DB00975, DB01088
PDE4B	DB00651, DB00806, DB00824, DB01113, DB01166, DB01427, DB01647, DB01959, DB02660, DB03349, DB03606, DB03807, DB04149, DB00201, DB00277, DB01954, DB03849, DB04530
PDE4C	DB00651
PDE4D	DB01954, DB03606, DB04149, DB00651
PDE7A	DB00920, DB00651
PDE7B	DB00920, DB00651
PFKFB1	DB02930
PKLR	DB02726
PLA2G2A	DB02504, DB02936, DB03121, DB03471, DB04112, DB04287
PLA2G4A	DB00253, DB00324, DB00180, DB00588, DB00591, DB00846, DB01047, DB01103
PLA2G6	DB01103
PNPO	DB03345
PRDX2	DB04048, DB02153
SLC12A7	DB00761
SLC29A1	DB00197
SLC2A1	DB00292
SLCO1B1	DB00390, DB01241, DB00175
SORD	DB04478
UROD	DB03727, DB03131

## Sheet: DrugId
Drugs that affect RBC Proteins	Name	Drug Type	Description
DB04899	Nesiritide	Approved,Biotech	Nesiritide is a medication used to treat acutely decompensated congestive heart failure with dyspnea at rest or with minimal exertion (such as talk, eating or bathing). Nesiritide is the recombinant form of the 32 amino acid human B-type natriuretic peptide, which is normally produced by the ventricular myocardium.
DB01031	Ethinamate	Withdrawn,SmallMolecule	Ethinamate is a short-acting sedative-hypnotic medication used to treat insomnia. Regular use leads to tolerance, and it is usually not effective for more than 7 days. Structurally, it does not resemble the barbituates, but it shares many effects with this class of drugs; the depressant effects of ethinamate are, however, generally milder than those of most barbiturates.
DB00755	Tretinoin	Approved,Nutraceutical	Tretinoin, also known as all-trans-retinoic acid (ATRA), is a naturally occurring derivative of vitamin A (retinol). Retinoids such as tretinoin are important regulators of cell reproduction, proliferation, and differentiation and are used to treat acne and photodamaged skin and to manage keratinization disorders such as ichthyosis and keratosis follicularis. Tretinoin also represents the class o…
DB00180	Flunisolide	Approved,SmallMolecule	Flunisolide (marketed as AeroBid, Nasalide, Nasarel) is a corticosteroid often prescribed as treatment for allergic rhinitis.
DB00203	Sildenafil	Approved,SmallMolecule	Sildenafil (in citrate form), sold under the names Viagra, Revatio and under various other names, is a drug used to treat male erectile dysfunction (impotence) and pulmonary arterial hypertension (PAH), developed by the pharmaceutical company Pfizer. Its primary competitors on the market are tadalafil (Cialis), and vardenafil (Levitra). [Wikipedia]
DB00242	Cladribine	Approved,SmallMolecule	An antineoplastic agent used in the treatment of lymphoproliferative diseases including hairy-cell leukemia. [PubChem]
DB00273	Topiramate	Approved,SmallMolecule	Topiramate (brand name Topamax) is an anticonvulsant drug produced by Ortho-McNeil Neurologics, a division of Johnson & Johnson. It is used to treat epilepsy in both children and adults. In children it is also indicated for treatment of Lennox-Gastaut syndrome (a disorder that causes seizures and developmental delays). It is also Food and Drug Administration (FDA) approved for, and now most frequ…
DB00494	Entacapone	Approved,SmallMolecule	Entacapone is a catechol-O-methyl transferase inhibitor for the treatment of Parkinsons disease. When administered in conjunction with dopaminergic agents such as L-DOPA, entacapone increases the bioavailability of these compounds by facilitating their passage across the blood-brain barrier.
DB00552	Pentostatin	Approved,SmallMolecule	A potent inhibitor of adenosine deaminase. The drug is effective in the treatment of many lymphoproliferative malignancies, particularly hairy-cell leukemia. It is also synergistic with some other antineoplastic agents and has immunosuppressive activity. [PubChem]
DB00588	Fluticasone Propionate	Approved,SmallMolecule	Fluticasone propionate, a medium-potency synthetic corticosteroid, is used topically to relieve inflammatory and pruritic symptoms of dermatoses and psoriasis, intranasally to manage symptoms of allergic and non-allergic rhinitis, and orally for the treatment of asthma.
DB00591	Fluocinolone Acetonide	Approved,SmallMolecule	A glucocorticoid derivative used topically in the treatment of various skin disorders. It is usually employed as a cream, gel, lotion, or ointment. It has also been used topically in the treatment of inflammatory eye, ear, and nose disorders. (From Martindale, The Extra Pharmacopoeia, 30th ed, p732). It is also being investigatied by pSivida and Alimera, under the brand name Medidur, as a sustain…
DB00688	Mycophenolate mofetil	Approved,SmallMolecule	Mycophenolate mofetil is the 2-morpholinoethyl ester of mycophenolic acid (MPA), an immunosuppressive agent, inosine monophosphate dehydrogenase (IMPDH) inhibitor.
DB00727	Nitroglycerin	Approved,SmallMolecule	A volatile vasodilator which relieves angina pectoris by stimulating guanylate cyclase and lowering cytosolic calcium. [PubChem]
DB00806	Pentoxifylline	Approved,SmallMolecule	A methylxanthine derivative that inhibits phosphodiesterase and affects blood rheology. It improves blood flow by increasing erythrocyte and leukocyte flexibility. It also inhibits platelet aggregation. Pentoxifylline modulates immunologic activity by stimulating cytokine production. [PubChem]
DB00820	Tadalafil	Approved,SmallMolecule	Tadalafil is an orally adminstered drug used to treat male erectile dysfunction (impotence). It is marketed worldwide under the brand name Cialis. It is a phosphodiesterase 5 (PDE5) inhibitor. Tadalafils distinguishing pharmacologic feature is its longer half-life (17.5 hours) compared with Viagra and Levitra (4-5 hours). This longer half-life results in a longer duration of action and is, in par…
DB00909	Zonisamide	Approved,SmallMolecule	Zonisamide is a sulfonamide anticonvulsant approved for use as an adjunctive therapy in adults with partial-onset seizures. Zonisamide may be a carbonic anhydrase inhibitor although this is not one of the primary mechanisms of action. Zonisamide may act by blocking repetitive firing of voltage-gated sodium channels leading to a reduction of T-type calcium channel currents, or by binding allosteri…
DB01030	Topotecan	Approved,SmallMolecule	An antineoplastic agent used to treat ovarian cancer. It works by inhibiting DNA topoisomerases, type I. [PubChem]
DB01047	Fluocinonide	Approved,SmallMolecule	A topical glucocorticoid used in the treatment of eczema. [PubChem]
DB01088	Iloprost	Approved,SmallMolecule	Iloprost is a synthetic analogue of prostacyclin PGI2. Iloprost dilates systemic and pulmonary arterial vascular beds. It is used to treat pulmonary arterial hypertension (PAH).
DB01098	Rosuvastatin	Approved,SmallMolecule	Rosuvastatin is a member of the drug class of statins, used to treat hypercholesterolemia and related conditions. Rosuvastatin is a competitive inhibitor of the enzyme HMG-CoA reductase.
DB01143	Amifostine	Approved,SmallMolecule	A phosphorothioate proposed as a radiation-protective agent. It causes splenic vasodilation and may block autonomic ganglia. [PubChem]
DB01200	Bromocriptine	Approved,SmallMolecule	A semisynthetic ergotamine alkaloid that is a dopamine D2 agonist. It suppresses prolactin secretion. [PubChem]
DB01202	Levetiracetam	Approved,SmallMolecule	Levetiracetam is an anticonvulsant medication used to treat epilepsy. Levetiracetam may selectively prevent hypersynchronization of epileptiform burst firing and propagation of seizure activity. Levetiracetam binds to the synaptic vesicle protein SV2A, which is thought to be involved in the regulation of vesicle exocytosis. Although the molecular significance of levetiracetam binding to synaptic …
DB01204	Mitoxantrone	Approved,SmallMolecule	An anthracenedione-derived antineoplastic agent. [PubChem]
DB01232	Saquinavir	Approved,SmallMolecule	An HIV protease inhibitor which acts as an analog of an HIV protease cleavage site. It is a highly specific inhibitor of HIV-1 and HIV-2 proteases. [PubChem]
DB04880	Enoximone	Approved,SmallMolecule	Enoximone is a selective phosphodiesterase inhibitor with vasodilating and positive inotropic activity that does not cause changes in myocardial oxygen consumption. It is used in patients with congestive heart failure. Trials were halted in the U.S., but the drug is used in various countries.
DB00175	Pravastatin	Approved,SmallMolecule	An antilipemic fungal metabolite isolated from cultures of Nocardia autotrophica. It acts as a competitive inhibitor of HMG CoA reductase (hydroxymethylglutaryl COA reductases). [PubChem]
DB00201	Caffeine	Approved,SmallMolecule	A methylxanthine naturally occurring in some beverages and also used as a pharmacological agent. Caffeine&#39;s most notable pharmacological effect is as a central nervous system stimulant, increasing alertness and producing agitation. It also relaxes smooth muscle, stimulates cardiac muscle, stimulates diuresis, and appears to be useful in the treatment of some types of headache. Several cellula…
DB00232	Methyclothiazide	Approved,SmallMolecule	A thiazide diuretic with properties similar to those of hydrochlorothiazide. (From Martindale, The Extra Pharmacopoeia, 30th ed, p825)
DB00235	Milrinone	Approved,SmallMolecule	A positive inotropic cardiotonic agent with vasodilator properties. It inhibits cAMP phosphodiesterase activity in myocardium and vascular smooth muscle. Milrinone is a derivative of amrinone and has 20-30 times the ionotropic potency of amrinone. [PubChem]
DB00253	Medrysone	Approved,SmallMolecule	Medrysone is a corticosteroid used in ophthalmology. [Wikipedia]
DB00261	Anagrelide	Approved,SmallMolecule	Anagrelide is a drug used for the treatment of essential thrombocytosis (ET; essential thrombocythemia). It also has been used in the treatment of chronic myeloid leukemia. [Wikipedia]
DB00262	Carmustine	Approved,SmallMolecule	A cell-cycle phase nonspecific alkylating antineoplastic agent. It is used in the treatment of brain tumors and various other malignant neoplasms. (From Martindale, The Extra Pharmacopoeia, 30th ed, p462) This substance may reasonably be anticipated to be a carcinogen according to the Fourth Annual Report on Carcinogens (NTP 85-002, 1985). (From Merck Index, 11th ed)
DB00277	Theophylline	Approved,SmallMolecule	A methyl xanthine derivative from tea with diuretic, smooth muscle relaxant, bronchial dilation, cardiac and central nervous system stimulant activities. Theophylline inhibits the 3&#39;,5&#39;-cyclic nucleotide phosphodiesterase that degrades cyclic AMP thus potentiates the actions of agents that act through adenylate cyclase and cyclic AMP. [PubChem]
DB00292	Etomidate	Approved,SmallMolecule	Imidazole derivative anesthetic and hypnotic with little effect on blood gases, ventilation, or the cardiovascular system. It has been proposed as an induction anesthetic. [PubChem]
DB00311	Ethoxzolamide	Approved,SmallMolecule	A carbonic anhydrase inhibitor used as diuretic and in glaucoma. It may cause hypokalemia. [PubChem]
DB00324	Fluorometholone	Approved,SmallMolecule	A glucocorticoid employed, usually as eye drops, in the treatment of allergic and inflammatory conditions of the eye. It has also been used topically in the treatment of various skin disorders. (From Martindale, The Extra Pharmacopoeia, 30th ed, p732)
DB00325	Nitroprusside	Approved,SmallMolecule	Nitroprusside serves as a source of nitric oxide, a potent peripheral vasodilator that affects both arterioles and venules (venules more than arterioles). Nitroprusside is often administered intravenously to patients who are experiencing a hypertensive emergency. [Wikipedia]
DB00352	Thioguanine	Approved,SmallMolecule	An antineoplastic compound which also has antimetabolite action. The drug is used in the therapy of acute leukemia. [PubChem]
DB00381	Amlodipine	Approved,SmallMolecule	A long-acting dihydropyridine calcium channel blocker. It is effective in the treatment of angina pectoris and hypertension. [PubChem]
DB00390	Digoxin	Approved,SmallMolecule	A cardiotonic glycoside obtained mainly from Digitalis lanata; it consists of three sugars and the aglycone digoxigenin. Digoxin has positive inotropic and negative chronotropic activity. It is used to control ventricular rate in atrial fibrillation and in the management of congestive heart failure with atrial fibrillation. Its use in congestive heart failure and sinus rhythm is less certain. The…
DB00436	Bendroflumethiazide	Approved,SmallMolecule	A thiazide diuretic with actions and uses similar to those of hydrochlorothiazide. It has been used in the treatment of familial hyperkalemia, hypertension, edema, and urinary tract disorders. (From Martindale, The Extra Pharmacopoeia, 30th ed, p810)
DB00562	Benzthiazide	Approved,SmallMolecule	Benzthiazide is used to treat hypertension and edema. Like other thiazides, benzthiazide promotes water loss from the body (diuretics). They inhibit Na+/Cl- reabsorption from the distal convoluted tubules in the kidneys. Thiazides also cause loss of potassium and an increase in serum uric acid. Thiazides are often used to treat hypertension, but their hypotensive effects are not necessarily due t…
DB00605	Sulindac	Approved,SmallMolecule	Sulindac is a non-steroidal anti-inflammatory drug of the arylalkanoic acid class that is marketed in the U.S. by Merck as Clinoril. Like other NSAIDs, it is useful in the treatment of acute or chronic inflammatory conditions. Sulindac is a prodrug, derived from sulfinylindene that is converted in the body to an active NSAID. More specifically, the agent is converted by liver enzymes to a sulfide…
DB00606	Cyclothiazide	Approved,SmallMolecule	As a diuretic, cyclothiazide inhibits active chloride reabsorption at the early distal tubule via the Na-Cl cotransporter, resulting in an increase in the excretion of sodium, chloride, and water. Thiazides like cyclothiazide also inhibit sodium ion transport across the renal tubular epithelium through binding to the thiazide sensitive sodium-chloride transporter. This results in an increase in p…
DB00619	Imatinib	Approved,SmallMolecule	Imatinib is a drug used to treat certain types of cancer. It is currently marketed by Novartis as Gleevec (USA) or Glivec (Europe/Australia) as its mesylate salt, imatinib mesilate (INN). It is occasionally referred to as CGP57148B or STI571 (especially in older publications). It is used in treating chronic myelogenous leukemia (CML), gastrointestinal stromal tumors (GISTs) and a number of other …
DB00622	Nicardipine	Approved,SmallMolecule	A potent calcium channel blockader with marked vasodilator action. It has antihypertensive properties and is effective in the treatment of angina and coronary spasms without showing cardiodepressant effects. It has also been used in the treatment of asthma and enhances the action of specific antineoplastic agents. [PubChem]
DB00651	Dyphylline	Approved,SmallMolecule	A theophylline derivative with broncho- and vasodilator properties. It is used in the treatment of asthma, cardiac dyspnea, and bronchitis. [PubChem]
DB00661	Verapamil	Approved,SmallMolecule	A calcium channel blocker that is a class IV anti-arrhythmia agent. [PubChem]
DB00692	Phentolamine	Approved,SmallMolecule	A nonselective alpha-adrenergic antagonist. It is used in the treatment of hypertension and hypertensive emergencies, pheochromocytoma, vasospasm of raynaud disease and frostbite, clonidine withdrawal syndrome, impotence, and peripheral vascular disease. [PubChem]
DB00703	Methazolamide	Approved,SmallMolecule	A carbonic anhydrase inhibitor that is used as a diuretic and in the treatment of glaucoma. [PubChem]
DB00774	Hydroflumethiazide	Approved,SmallMolecule	A thiazide diuretic with actions and uses similar to those of hydrochlorothiazide. (From Martindale, The Extra Pharmacopoeia, 30th ed, p822)
DB00787	Aciclovir	Approved,SmallMolecule	A guanosine analog that acts as an antimetabolite. Viruses are especially susceptible. Used especially against herpes. [PubChem]
DB00811	Ribavirin	Approved,SmallMolecule	A nucleoside antimetabolite antiviral agent that blocks nucleic acid synthesis and is used against both RNA and DNA viruses. [PubChem]
DB00819	Acetazolamide	Approved,SmallMolecule	One of the carbonic anhydrase inhibitors that is sometimes effective against absence seizures. It is sometimes useful also as an adjunct in the treatment of tonic-clonic, myoclonic, and atonic seizures, particularly in women whose seizures occur or are exacerbated at specific times in the menstrual cycle. However, its usefulness is transient often because of rapid development of tolerance. Its an…
DB00824	Enprofylline	Approved,SmallMolecule	Enprofylline is a derivative of theophylline which shares bronchodilator properties. Enprofylline is used in asthma, chronic obstructive pulmonary disease, and in the management of cerebrovascular insufficiency, sickle cell disease, and diabetic neuropathy. Long-term enprofylline administration may be associated with elevation in liver enzyme levels and unpredictable blood levels.
DB00846	Flurandrenolide	Approved,SmallMolecule	A corticosteroid used topically in the treatment of various skin disorders. It is usually employed as a cream or an ointment, and is also used as a polyethylene tape with an adhesive. (From Martindale, The Extra Pharmacopoeia, 30th ed, p733)
DB00869	Dorzolamide	Approved,SmallMolecule	Dorzolamide is a carbonic anhydrase inhibitor. It is used in ophthalmic solutions (Trusopt) to lower increased intraocular pressure in open-angle glaucoma and ocular hypertension.
DB00880	Chlorothiazide	Approved,SmallMolecule	A thiazide diuretic with actions and uses similar to those of hydrochlorothiazide. (From Martindale, The Extra Pharmacopoeia, 30th ed, p812)
DB00883	Isosorbide Dinitrate	Approved,SmallMolecule	A vasodilator used in the treatment of angina pectoris. Its actions are similar to nitroglycerin but with a slower onset of action. [PubChem]
DB00920	Ketotifen	Approved,SmallMolecule	A cycloheptathiophene blocker of histamine H1 receptors and release of inflammatory mediators. It has been proposed for the treatment of asthma, rhinitis, skin allergies, and anaphylaxis. [PubChem]
DB00975	Dipyridamole	Approved,SmallMolecule	A phosphodiesterase inhibitor that blocks uptake and metabolism of adenosine by erythrocytes and vascular endothelial cells. Dipyridamole also potentiates the antiaggregating action of prostacyclin. (From AMA Drug Evaluations Annual, 1994, p752)
DB00993	Azathioprine	Approved,SmallMolecule	An immunosuppressive agent used in combination with cyclophosphamide and hydroxychloroquine in the treatment of rheumatoid arthritis. According to the Fourth Annual Report on Carcinogens (NTP 85-002, 1985), this substance has been listed as a known carcinogen. (Merck Index, 11th ed)
DB00999	Hydrochlorothiazide	Approved,SmallMolecule	A thiazide diuretic often considered the prototypical member of this class. It reduces the reabsorption of electrolytes from the renal tubules. This results in increased excretion of water and electrolytes, including sodium, potassium, chloride, and magnesium. It has been used in the treatment of several disorders including edema, hypertension, diabetes insipidus, and hypoparathyroidism. [PubChem]
DB01020	Isosorbide Mononitrate	Approved,SmallMolecule	Isosorbide mononitrate is a drug used principally in the treatment of angina pectoris[1] and acts by dilating the blood vessels so as to reduce the blood pressure. It is sold by AstraZeneca under the trade name Imdur.
DB01021	Trichlormethiazide	Approved,SmallMolecule	A thiazide diuretic with properties similar to those of hydrochlorothiazide. (From Martindale, The Extra Pharmacopoeia, 30th ed, p830)
DB01024	Mycophenolic acid	Approved,SmallMolecule	Mycophenolic acid is an an immunosuppresant drug and potent anti-proliferative, and can be used in place of the older anti-proliferative azathioprine. It is usually used as part of triple therapy including a calcineurin inhibitor (ciclosporin or tacrolimus) and prednisolone. It is also useful in research for the selection of animal cells that express the E. coli gene coding for XGPRT (xanthine gu…
DB01033	Mercaptopurine	Approved,SmallMolecule	An antimetabolite antineoplastic agent with immunosuppressant properties. It interferes with nucleic acid synthesis by inhibiting purine metabolism and is used, usually in combination with other drugs, in the treatment of or in remission maintenance programs for leukemia. [PubChem]
DB01054	Nitrendipine	Approved,SmallMolecule	A calcium channel blocker with marked vasodilator action. It is an effective antihypertensive agent and differs from other calcium channel blockers in that it does not reduce glomerular filtration rate and is mildly natriuretic, rather than sodium retentive. [PubChem]
DB01073	Fludarabine	Approved,SmallMolecule	Fludarabine (marketed as fludarabine phosphate under the trade name Fludara) is a chemotherapy drug used in the treatment of hematological malignancies. [Wikipedia]
DB01074	Perhexiline	Approved,SmallMolecule	2-(2,2-Dicyclohexylethyl)piperidine. Coronary vasodilator used especially for angina of effort. It may cause neuropathy and hepatitis. [PubChem]
DB01103	Quinacrine	Approved,SmallMolecule	An acridine derivative formerly widely used as an antimalarial but superseded by chloroquine in recent years. It has also been used as an anthelmintic and in the treatment of giardiasis and malignant effusions. It is used in cell biological experiments as an inhibitor of phospholipase A2. [PubChem]
DB01113	Papaverine	Approved,SmallMolecule	An alkaloid found in opium but not closely related to the other opium alkaloids in its structure or pharmacological actions. It is a direct-acting smooth muscle relaxant used in the treatment of impotence and as a vasodilator, especially for cerebral vasodilation. The mechanism of its pharmacological actions is not clear, but it apparently can inhibit phosphodiesterases and it may have direct act…
DB01119	Diazoxide	Approved,SmallMolecule	A benzothiadiazine derivative that is a peripheral vasodilator used for hypertensive emergencies. It lacks diuretic effect, apparently because it lacks a sulfonamide group. [PubChem]
DB01144	Dichlorphenamide	Approved,SmallMolecule	A carbonic anhydrase inhibitor that is used in the treatment of glaucoma. [PubChem]
DB01166	Cilostazol	Approved,SmallMolecule	Cilostazol is a medication used in the alleviation of the symptom of intermittent claudication in individuals with peripheral vascular disease. It is manufactured by Otsuka Pharmaceutical Co. under the trade name Pletal. Although drugs similar to cilostazol have increased the risk of death in patients with congestive heart failure, studies of significant size have not addressed people without the…
DB01194	Brinzolamide	Approved,SmallMolecule	Brinzolamide is a carbonic anhydrase inhibitor. Carbonic anhydrase (CA) is an enzyme found in many tissues of the body including the eye. It catalyzes the reversible reaction involving the hydration of carbon dioxide and the dehydration of carbonic acid. In humans, carbonic anhydrase exists as a number of isoenzymes, the most active being carbonic anhydrase II (CA-II). Inhibition of carbonic anhy…
DB01213	Fomepizole	Approved,SmallMolecule	Fomepizole is used as an antidote in confirmed or suspected methanol or ethylene glycol poisoning. Fomepizole is a competitive inhibitor of alcohol dehydrogenase, the enzyme that catalyzes the initial steps in the metabolism of ethylene glycol and methanol to their toxic metabolites.
DB01223	Aminophylline	Approved,SmallMolecule	Aminophylline is a drug combination that contains theophylline and ethylenediamine in 2:1 ratio. [Wikipedia]
DB01235	Levodopa	Approved,SmallMolecule	The naturally occurring form of dihydroxyphenylalanine and the immediate precursor of dopamine. Unlike dopamine itself, it can be taken orally and crosses the blood-brain barrier. It is rapidly taken up by dopaminergic neurons and converted to dopamine. It is used for the treatment of parkinsonian disorders and is usually given with agents that inhibit its conversion to dopamine outside of the ce…
DB01241	Gemfibrozil	Approved,SmallMolecule	A lipid-regulating agent that lowers elevated serum lipids primarily by decreasing serum triglycerides with a variable reduction in total cholesterol. These decreases occur primarily in the VLDL fraction and less frequently in the LDL fraction. Gemfibrozil increases HDL subfractions HDL2 and HDL3 as well as apolipoproteins A-I and A-II. Its mechanism of action has not been definitely established.…
DB01325	Quinethazone	Approved,SmallMolecule	Quinethazone (INN, brand name Hydromox) is a thiazide diuretic used to treat hypertension. Common side effects include dizziness, dry mouth, nausea, and low potassium levels.
DB01327	Cefazolin	Approved,SmallMolecule	A semisynthetic cephalosporin analog with broad-spectrum antibiotic action due to inhibition of bacterial cell wall synthesis. It attains high serum levels and is excreted quickly via the urine. [PubChem]
DB01356	Lithium	Approved,SmallMolecule	Lithium was used during the 19th century to treat gout. Lithium salts such as lithium carbonate (Li2CO3), lithium citrate, and lithium orotate are mood stabilizers. They are used in the treatment of bipolar disorder, since unlike most other mood altering drugs, they counteract both mania and depression. Lithium can also be used to augment other antidepressant drugs. It is also sometimes prescribe…
DB01427	Amrinone	Approved,SmallMolecule	Amrinone (or inamrinone) is a type 3 pyridine phosphodiesterase inhibitor. It is used in the treatment of congestive heart failure.
DB01613	Erythrityl Tetranitrate	Approved,SmallMolecule	A vasodilator with general properties similar to nitroglycerin. (From Martindale, The Extra Pharmacopoeia, 30th ed, p1020)
DB00323	Tolcapone	SmallMolecule,Withdrawn	Tolcapone is a drug that inhibits the enzyme catechol-O-methyl transferase (COMT). It is used in the treatment of Parkinsons disease as an adjunct to levodopa/carbidopa medication. It is a yellow, odorless, non-hygroscopic, crystalline compound. [Wikipedia]
DB00761	Potassium Chloride	SmallMolecule,Withdrawn	A white crystal or crystalline powder used as an electrolyte replenisher, in the treatment of hypokalemia, in buffer solutions, and in fertilizers and explosives.
DB01497	Etorphine	Experimental,Illicit,SmallMolecule	A narcotic analgesic morphinan used as a sedative in veterinary practice. In Hong Kong, Etorphine is regulated under Schedule 1 of Hong Kongs Chapter 134 Dangerous Drugs Ordinance. It can only be used legally by health professionals and for university research purposes. The substance can be given by pharmacists under a prescription. In the US, Etorphine is listed as a Schedule I drug, although Et…
DB01640	(5r)-6-(4-{[2-(3-Iodobenzyl)-3-Oxocyclohex-1-En-1-Yl]Amino}Phenyl)-5-Methyl-4,5-Dihydropyridazin-3(2h)-One	Experimental,SmallMolecule	Not Available
DB01644	3,6-Dihydroxy-Xanthene-9-Propionic Acid	Experimental,SmallMolecule	Not Available
DB01647	(R)-Mesopram	Experimental,SmallMolecule	Not Available
DB01667	8-Azaguanine	Experimental,SmallMolecule	One of the early purine analogs showing antineoplastic activity. It functions as an antimetabolite and is easily incorporated into ribonucleic acids. [PubChem]
DB01671	4-(Hydroxymercury)Benzoic Acid	Experimental,SmallMolecule	Not Available
DB01689	Inhibitor Idd 384	Experimental,SmallMolecule	Not Available
DB01693	Ribavirin Monophosphate	Experimental,SmallMolecule	Not Available
DB01717	Bis(Adenosine)-5-Pentaphosphate	Experimental,SmallMolecule	Not Available
DB01748	N-Benzyl-4-Sulfamoyl-Benzamide	Experimental,SmallMolecule	Not Available
DB01784	4-Flourobenzenesulfonamide	Experimental,SmallMolecule	Not Available
DB01867	Ethylene Glycol	Experimental,SmallMolecule	A colorless, odorless, viscous dihydroxy alcohol. It has a sweet taste, but is poisonous if ingested. Ethylene glycol is the most important glycol commercially available and is manufactured on a large scale in the United States. It is used as an antifreeze and coolant, in hydraulic fluids, and in the manufacture of low-freezing dynamites and resins. [PubChem]
DB01954	4-[3-(Cyclopentyloxy)-4-Methoxyphenyl]-2-Pyrrolidinone	Experimental,SmallMolecule	A phosphodiesterase inhibitor with antidepressant properties. [PubChem]
DB01959	3,5-Dimethyl-1-(3-Nitrophenyl)-1h-Pyrazole-4-Carboxylic Acid Ethyl Ester	Experimental,SmallMolecule	Not Available
DB01964	AL5424	Experimental,SmallMolecule	Not Available
DB01970	Hg9a-9, Nonanoyl-N-Hydroxyethylglucamide	Experimental,SmallMolecule	Not Available
DB02020	Alrestatin	Experimental,SmallMolecule	Not Available
DB02021	Fidarestat	Experimental,SmallMolecule	Not Available
DB02069	N-(2-Flouro-Benzyl)-4-Sulfamoyl-Benzamide	Experimental,SmallMolecule	Not Available
DB02073	Biliverdine Ix Alpha	Experimental,SmallMolecule	Not Available
DB02087	3,5-Difluorobenzenesulfonamide	Experimental,SmallMolecule	Not Available
DB02101	Fidarestat(Stereoisomer)	Experimental,SmallMolecule	Not Available
DB02132	[3-(4-Bromo-2-Fluoro-Benzyl)-7-Chloro-2,4-Dioxo-3,4-Dihydro-2h-Quinazolin-1-Yl]-Acetic Acid	Experimental,SmallMolecule	Not Available
DB02153	3-Sulfinoalanine	Experimental,SmallMolecule	Not Available
DB02158	(1s)-1-(9-Deazaadenin-9-Yl)-1,4,5-Trideoxy-1,4-Imino-5-Methylthio-D-Ribitol	Experimental,SmallMolecule	Not Available
DB02220	Al7089a	Experimental,SmallMolecule	Not Available
DB02221	4-(Aminosulfonyl)-N-[(2,4,6-Trifluorophenyl)Methyl]-Benzamide	Experimental,SmallMolecule	Not Available
DB02230	Immucillin-G	Experimental,SmallMolecule	Not Available
DB02281	Formycin	Experimental,SmallMolecule	Not Available
DB02282	5-Deoxy-5-Methylthioadenosine	Experimental,SmallMolecule	Not Available
DB02292	6-Oxo-8,9,10,11-Tetrahydro-7h-Cyclohepta[C][1]Benzopyran-3-O-Sulfamate	Experimental,SmallMolecule	Not Available
DB02325	Isopropyl Alcohol	Experimental,SmallMolecule	An isomer of 1-propanol. It is a colorless liquid having disinfectant properties. It is used in the manufacture of acetone and its derivatives and as a solvent. Topically, it is used as an antiseptic. [PubChem]
DB02379	Beta-D-Glucose	Experimental,SmallMolecule	A primary source of energy for living organisms. It is naturally occurring and is found in fruits and other parts of plants in its free state. It is used therapeutically in fluid and nutrient replacement. [PubChem]
DB02383	Tolrestat	Experimental,SmallMolecule	Not Available
DB02392	23-Dideoxyinosine	Experimental,SmallMolecule	A dideoxynucleoside compound in which the 3&#39;-hydroxy group on the sugar moiety has been replaced by a hydrogen. This modification prevents the formation of phosphodiester linkages which are needed for the completion of nucleic acid chains. Didanosine is a potent inhibitor of HIV replication, acting as a chain-terminator of viral DNA by binding to reverse transcriptase; ddI is then metabolized…
DB02401	4-Hydroxy-1,2,5-Oxadiazole-3-Carboxylic Acid	Experimental,SmallMolecule	Not Available
DB02429	4-(Aminosulfonyl)-N-[(4-Fluorophenyl)Methyl]-Benzamide	Experimental,SmallMolecule	Not Available
DB02445	2-Deoxy-2-Amino Glucitol-6-Phosphate	Experimental,SmallMolecule	Not Available
DB02468	12-Phenylheme	Experimental,SmallMolecule	Not Available
DB02479	(R)-N-(3-Indol-1-Yl-2-Methyl-Propyl)-4-Sulfamoyl-Benzamide	Experimental,SmallMolecule	Not Available
DB02504	[3-(1-Benzyl-3-Carbamoylmethyl-2-Methyl-1h-Indol-5-Yloxy)-Propyl-]-Phosphonic Acid	Experimental,SmallMolecule	Not Available
DB02535	Aminodi(Ethyloxy)Ethylaminocarbonylbenzenesulfonamide	Experimental,SmallMolecule	Not Available
DB02553	Glutathionylspermidine Disulfide	Experimental,SmallMolecule	Not Available
DB02568	Peldesine	Experimental,SmallMolecule	Not Available
DB02596	Alpha,Beta-Methyleneadenosine-5-Triphosphate	Experimental,SmallMolecule	Not Available
DB02602	AL7182	Experimental,SmallMolecule	Not Available
DB02610	N-(2,3,4,5,6-Pentaflouro-Benzyl)-4-Sulfamoyl-Benzamide	Experimental,SmallMolecule	Not Available
DB02659	Cholic Acid	Experimental,SmallMolecule	A major primary bile acid produced in the liver and usually conjugated with glycine or taurine. It facilitates fat absorption and cholesterol excretion. [PubChem]
DB02660	Filaminast	Experimental,SmallMolecule	Not Available
DB02679	Cyanamide	Experimental,SmallMolecule	A cyanide compound which has been used as a fertilizer, defoliant and in many manufacturing processes. It often occurs as the calcium salt, sometimes also referred to as cyanamide. The citrated calcium salt is used in the treatment of alcoholism. [PubChem]
DB02687	Beta-D-Mannose	Experimental,SmallMolecule	Not Available
DB02712	Sorbinil	Experimental,SmallMolecule	Not Available
DB02726	2-Phosphoglycolic Acid	Experimental,SmallMolecule	Not Available
DB02831	Dihydrogenphosphate Ion	Experimental,SmallMolecule	Not Available
DB02834	IDD552	Experimental,SmallMolecule	Not Available
DB02861	4-(Aminosulfonyl)-N-[(3,4,5-Trifluorophenyl)Methyl]-Benzamide	Experimental,SmallMolecule	Not Available
DB02866	Dansylamide	Experimental,SmallMolecule	Not Available
DB02878	3-(2-Aminoethyl)-4-(Aminomethyl)Heptanedioic Acid	Experimental,SmallMolecule	Not Available
DB02894	Sulfamic Acid 2,3-O-(1-Methylethylidene)-4,5-O-Sulfonyl-Beta-Fructopyranose Ester	Experimental,SmallMolecule	Not Available
DB02895	3-(Prop-2-Ene-1-Sulfinyl)-Propene-1-Thiol	Experimental,SmallMolecule	Not Available
DB02930	Phosphothiophosphoric Acid-Adenylate Ester	Experimental,SmallMolecule	Not Available
DB02933	5-Deoxy-5-(Methylthio)-Tubercidin	Experimental,SmallMolecule	Not Available
DB02936	4-(1-Benzyl-3-Carbamoylmethyl-2-Methyl-1h-Indol-5-Yloxy)-Butyric Acid	Experimental,SmallMolecule	Not Available
DB02967	N-Ethylmaleimide	Experimental,SmallMolecule	A sulfhydryl reagent that is widely used in experimental biochemical studies. [PubChem]
DB02983	Para-Mercury-Benzenesulfonic Acid	Experimental,SmallMolecule	Not Available
DB02986	N-(2-Thienylmethyl)-2,5-Thiophenedisulfonamide	Experimental,SmallMolecule	Not Available
DB02994	Hydroxydimethylarsine Oxide	Experimental,SmallMolecule	Not Available
DB03039	4-(Aminosulfonyl)-N-[(2,5-Difluorophenyl)Methyl]-Benzamide	Experimental,SmallMolecule	Not Available
DB03042	5-Phosphoarabinonic Acid	Experimental,SmallMolecule	Not Available
DB03055	Ester	Experimental,SmallMolecule	Not Available
DB03070	Selenazole-4-Carboxyamide-Adenine Dinucleotide	Experimental,SmallMolecule	Not Available
DB03085	Hydroxyacetic Acid	Experimental,SmallMolecule	Not Available
DB03095	Tetramethylammonium Ion	Experimental,SmallMolecule	Not Available
DB03121	1-Benzyl-5-Methoxy-2-Methyl-1h-Indol-3-Yl)-Acetic Acid	Experimental,SmallMolecule	Not Available
DB03130	S-P-Nitrobenzyloxycarbonylglutathione	Experimental,SmallMolecule	Not Available
DB03131	Beta-Mercaptoethanol	Experimental,SmallMolecule	Not Available
DB03216	(1r,2s)-9-(2-Hydroxy-3-Keto-Cyclopenten-1-Yl)Adenine	Experimental,SmallMolecule	Not Available
DB03221	AL7099A	Experimental,SmallMolecule	Not Available
DB03262	Al-6619, [2h-Thieno[3,2-E]-1,2-Thiazine-6-Sulfonamide,2-(3-Hydroxyphenyl)-3-(4-Morpholinyl)-, 1,1-Dioxide]	Experimental,SmallMolecule	Not Available
DB03270	2,6-Difluorobenzenesulfonamide	Experimental,SmallMolecule	Not Available
DB03294	1-Methyl-3-Oxo-1,3-Dihydro-Benzo[C]Isothiazole-5-Sulfonic Acid Amide	Experimental,SmallMolecule	Not Available
DB03330	S-(N-Hydroxy-N-Iodophenylcarbamoyl)Glutathione	Experimental,SmallMolecule	Not Available
DB03333	(4-sulfamoyl-phenyl)-thiocarbamic acid O-(2-thiophen-3-yl-ethyl) ester	Experimental,SmallMolecule	Not Available
DB03345	2-Sulfhydryl-Ethanol	Experimental,SmallMolecule	Not Available
DB03349	8-Bromo-Adenosine-5-Monophosphate	Experimental,SmallMolecule	Not Available
DB03366	Imidazole	Experimental,SmallMolecule	Not Available
DB03375	Hydroxyalanine	Experimental,SmallMolecule	Not Available
DB03385	4-Methylimidazole	Experimental,SmallMolecule	Not Available
DB03424	Bestatin	Experimental,SmallMolecule	Not Available
DB03461	2-Monophosphoadenosine 5-Diphosphoribose	Experimental,SmallMolecule	Nicotinamide adenine dinucleotide phosphate. A coenzyme composed of ribosylnicotinamide 5&#39;-phosphate (NMN) coupled by pyrophosphate linkage to the 5&#39;-phosphate adenosine 2&#39;,5&#39;-bisphosphate. It serves as an electron carrier in a number of reactions, being alternately oxidized (NADP+) and reduced (NADPH). (Dorland, 27th ed)
DB03471	6-Phenyl-4(R)-(7-Phenyl-Heptanoylamino)-Hexanoic Acid	Experimental,SmallMolecule	Not Available
DB03526	AL5927	Experimental,SmallMolecule	Not Available
DB03551	4-Deaza-1-Aza-2-Deoxy-1-(9-Methylene)-Immucillin-H, (3r,4r)-N-[9-Deazahypoxanthin-9-Yl)Methyl]-4-Hydroxymethyl-Pyrrolidin-3-Ol	Experimental,SmallMolecule	Not Available
DB03594	1,2,4-Triazole	Experimental,SmallMolecule	Not Available
DB03596	N-[2-(1h-Indol-5-Yl)-Butyl]-4-Sulfamoyl-Benzamide	Experimental,SmallMolecule	Not Available
DB03598	Al-6629, [2h-Thieno[3,2-E]-1,2-Thiazine-6-Sulfonamide,2-(3-Methoxyphenyl)-3-(4-Morpholinyl)-, 1,1-Dioxide]	Experimental,SmallMolecule	Not Available
DB03602	S-Benzyl-Glutathione	Experimental,SmallMolecule	Not Available
DB03606	(S)-Rolipram	Experimental,SmallMolecule	A phosphodiesterase inhibitor with antidepressant properties. [PubChem]
DB03609	3-Deoxyguanosine	Experimental,SmallMolecule	Not Available
DB03674	Methyl Mercury Ion	Experimental,SmallMolecule	Not Available
DB03697	4-Sulfonamide-[1-(4-Aminobutane)]Benzamide	Experimental,SmallMolecule	Not Available
DB03727	Coproporphyrin I	Experimental,SmallMolecule	Not Available
DB03743	1,4-Dideoxy-4-Aza-1-(S)-(9-Deazahypoxanthin-9-Yl)-D-Ribitol	Experimental,SmallMolecule	Not Available
DB03754	Tris(Hydroxymethyl)Aminomethane	Experimental,SmallMolecule	An organic amine proton acceptor. It is used in the synthesis of surface-active agents and pharmaceuticals; as an emulsifying agent for cosmetic creams and lotions, mineral oil and paraffin wax emulsions, as a biological buffer, and used as an alkalizer. (From Merck, 11th ed; Martindale, The Extra Pharmacopoeia, 30th ed, p1424)
DB03807	1-(2-Chlorophenyl)-3,5-Dimethyl-1h-Pyrazole-4-Carboxylic Acid Ethyl Ester	Experimental,SmallMolecule	Not Available
DB03844	N-(2,6-Diflouro-Benzyl)-4-Sulfamoyl-Benzamide	Experimental,SmallMolecule	Not Available
DB03849	Cis-4-Cyano-4-[3-(Cyclopentyloxy)-4-Methoxyphenyl]Cyclohexanecarboxylic Acid	Experimental,SmallMolecule	Not Available
DB03867	Meta-Nitro-Tyrosine	Experimental,SmallMolecule	Not Available
DB03877	AL4623	Experimental,SmallMolecule	Not Available
DB03881	MT-Immucillin-H	Experimental,SmallMolecule	Not Available
DB03889	S-(N-Hydroxy-N-Bromophenylcarbamoyl)Glutathione	Experimental,SmallMolecule	Not Available
DB03906	2-Phenylheme	Experimental,SmallMolecule	Not Available
DB03940	Oxamic Acid	Experimental,SmallMolecule	Amino-substituted glyoxylic acid derivative. [PubChem]
DB03948	6-Chloropurine Riboside, 5-Monophosphate	Experimental,SmallMolecule	Not Available
DB03950	(S)-N-(3-Indol-1-Yl-2-Methyl-Propyl)-4-Sulfamoyl-Benzamide	Experimental,SmallMolecule	Not Available
DB03951	16g	Experimental,SmallMolecule	Not Available
DB03975	Mercuribenzoic Acid	Experimental,SmallMolecule	Not Available
DB04002	4-Sulfonamide-[4-(Thiomethylaminobutane)]Benzamide	Experimental,SmallMolecule	Not Available
DB04048	N-Carbamoyl-Alanine	Experimental,SmallMolecule	Not Available
DB04081	(4s-Trans)-4-(Methylamino)-5,6-Dihydro-6-Methyl-4h-Thieno(2,3-B)Thiopyran-2-Sulfonamide-7,7-Dioxide	Experimental,SmallMolecule	Not Available
DB04083	N-Pyridoxyl-Lysine-5-Monophosphate	Experimental,SmallMolecule	Not Available
DB04089	AL5300	Experimental,SmallMolecule	Not Available
DB04112	1-Octadecyl-2-Acetamido-2-Deoxy-Sn-Glycerol-3-Phosphoethylmethyl Sulfide	Experimental,SmallMolecule	Not Available
DB04132	S-Hexylglutathione	Experimental,SmallMolecule	Not Available
DB04149	(R)-Rolipram	Experimental,SmallMolecule	A phosphodiesterase inhibitor with antidepressant properties. [PubChem]
DB04180	4-(Aminosulfonyl)-N-[(2,4-Difluorophenyl)Methyl]-Benzamide	Experimental,SmallMolecule	Not Available
DB04184	Acetate Ion	Experimental,SmallMolecule	Product of the oxidation of ethanol and of the destructive distillation of wood. It is used locally, occasionally internally, as a counterirritant and also as a reagent. (Stedman, 26th ed)
DB04203	3-Mercuri-4-Aminobenzenesulfonamide	Experimental,SmallMolecule	Not Available
DB04272	Citric Acid	Experimental,SmallMolecule	A key intermediate in metabolism. It is an acid compound found in citrus fruits. The salts of citric acid (citrates) can be used as anticoagulants due to their calcium chelating ability. [PubChem]
DB04287	(S)-5-(4-Benzyloxy-Phenyl)-4-(7-Phenyl-Heptanoylamino)-Pentanoic Acid	Experimental,SmallMolecule	Not Available
DB04355	Uridine-5-Monophosphate Glucopyranosyl-Monophosphateester	Experimental,SmallMolecule	A key intermediate in carbohydrate metabolism. Serves as a precursor of glycogen, can be metabolized into UDPgalactose and UDPglucuronic acid which can then be incorporated into polysaccharides as galactose and glucuronic acid. Also serves as a precursor of sucrose lipopolysaccharides, and glycosphingolipids. [PubChem]
DB04371	AL6528	Experimental,SmallMolecule	Not Available
DB04394	3-Nitro-4-(2-Oxo-Pyrrolidin-1-Yl)-Benzenesulfonamide	Experimental,SmallMolecule	Not Available
DB04395	Phosphoaminophosphonic Acid-Adenylate Ester	Experimental,SmallMolecule	5&#39;-Adenylic acid, monoanhydride with imidodiphosphoric acid. An analog of ATP, in which the oxygen atom bridging the beta to the gamma phosphate is replaced by a nitrogen atom. It is a potent competitive inhibitor of soluble and membrane-bound mitochondrial ATPase and also inhibits ATP-dependent reactions of oxidative phosphorylation. [PubChem]
DB04399	Cacodylate Ion	Experimental,SmallMolecule	An arsenical that has been used as a dermatologic agent and as an herbicide. [PubChem]
DB04478	Cp-166572, 2-Hydroxymethyl-4-(4-N,N-Dimethylaminosulfonyl-1-Piperazino)-Pyrimidine	Experimental,SmallMolecule	Not Available
DB04507	(4s-Trans)-4-(Ethylamino)-5,6-Dihydro-6-Methyl-4h-Thieno(2,3-B)Thiopyran-2-Sulfonamide-7,7-Dioxide	Experimental,SmallMolecule	Not Available
DB04530	S,S-(2-Hydroxyethyl)Thiocysteine	Experimental,SmallMolecule	Not Available
DB04549	4-(Aminosulfonyl)-N-[(2,3,4-Trifluorophenyl)Methyl]-Benzamide	Experimental,SmallMolecule	Not Available
DB04600	4-[(3-BROMO-4-O-SULFAMOYLBENZYL)(4-CYANOPHENYL)AMINO]-4H-[1,2,4]-TRIAZOLE	Experimental,SmallMolecule	Not Available
DB04601	4-[(4-O-SULFAMOYLBENZYL)(4-CYANOPHENYL)AMINO]-4H-[1,2,4]-TRIAZOLE	Experimental,SmallMolecule	Not Available
DB04763	1-N-(4-SULFAMOYLPHENYL-ETHYL)-2,4,6-TRIMETHYLPYRIDINIUM	Experimental,SmallMolecule	Not Available
DB04803	Verdoheme	Experimental,SmallMolecule	Not Available
DB00197	Troglitazone	SmallMolecule,Withdrawn	Troglitazone was withdrawn in 2000 due to risk of hepatotoxicity. It was superseded by pioglitazone and rosiglitazone.
Known Metabolites
DB00114	Pyridoxal Phosphate		This is the active form of vitamin B 6 serving as a coenzyme for synthesis of amino acids, neurotransmitters (serotonin, norepinephrine), sphingolipids, aminolevulinic acid. During transamination of amino acids, pyridoxal phosphate is transiently converted into pyridoxamine phosphate (pyridoxamine). [PubChem]
DB00118	S-Adenosylmethionine		Physiologic methyl radical donor involved in enzymatic transmethylation reactions and present in all living organisms. It possesses anti-inflammatory activity and has been used in treatment of chronic liver disease. (From Merck, 11th ed)
DB00119	Pyruvic acid		An intermediate compound in the metabolism of carbohydrates, proteins, and fats. In thiamine deficiency, its oxidation is retarded and it accumulates in the tissues, especially in nervous structures. (From Stedman, 26th ed)
DB00120	L-Phenylalanine		An essential aromatic amino acid that is a precursor of melanin; dopamine; noradrenalin (norepinephrine), and thyroxine. [PubChem]
DB00122	Choline		A basic constituent of lecithin that is found in many plants and animal organs. It is important as a precursor of acetylcholine, as a methyl donor in various metabolic processes, and in lipid metabolism. [PubChem]
DB00123	L-Lysine		L-Lysine (abbreviated as Lys or K)[1] is an ÃŽÂ±-amino acid with the chemical formula HO2CCH(NH2)(CH2)4NH2. This amino acid is an essential amino acid, which means that humans cannot synthesize it. Its codons are AAA and AAG.
DB00125	L-Arginine		An essential amino acid that is physiologically active in the L-form. [PubChem]
DB00127	Spermine		A biogenic polyamine formed from spermidine. It is found in a wide variety of organisms and tissues and is an essential growth factor in some bacteria. It is found as a polycation at all pH values. Spermine is associated with nucleic acids, particularly in viruses, and is thought to stabilize the helical structure. [PubChem]
DB00128	L-Aspartic Acid		One of the non-essential amino acids commonly occurring in the L-form. It is found in animals and plants, especially in sugar cane and sugar beets. It may be a neurotransmitter. [PubChem]
DB00129	L-Ornithine		Ornithine is an amino acid produced in the urea cycle by the splitting off of urea from arginine. It is a central part of the urea cycle, which allows for the disposal of excess nitrogen. L-Ornithine is a precursor of citrulline and arginine.
DB00130	L-Glutamine		A non-essential amino acid present abundantly throughout the body and is involved in many metabolic processes. It is synthesized from glutamic acid and ammonia. It is the principal carrier of nitrogen in the body and is an important energy source for many cells. [PubChem]
DB00131	Adenosine monophosphate		Adenylic acid. Adenine nucleotide containing one phosphate group esterified to the sugar moiety in the 2&#39;-, 3&#39;-, or 5&#39;-position. [PubChem]
DB00134	L-Methionine		A sulfur containing essential amino acid that is important in many body functions. It is a chelating agent for heavy metals. [PubChem]
DB00135	L-Tyrosine		A non-essential amino acid. In animals it is synthesized from phenylalanine. It is also the precursor of epinephrine; thyroid hormones; and melanin. [PubChem]
DB00140	Riboflavin		Nutritional factor found in milk, eggs, malted barley, liver, kidney, heart, and leafy vegetables. The richest natural source is yeast. It occurs in the free form only in the retina of the eye, in whey, and in urine; its principal forms in tissues and cells are as flavin mononucleotide and flavin-adenine dinucleotide. [PubChem]
DB00141	N-Acetyl-D-glucosamine		The N-acetyl derivative of glucosamine. [PubChem]
DB00142	L-Glutamic Acid		A peptide that is a homopolymer of glutamic acid. [PubChem]
DB00143	Glutathione		A tripeptide with many roles in cells. It conjugates to drugs to make them more soluble for excretion, is a cofactor for some enzymes, is involved in protein disulfide bond rearrangement and reduces peroxides. [PubChem]
DB00144	Phosphatidylserine		Phosphatidylserine (PS) is a phospholipid nutrient found in fish, green leafy vegetables, soybeans and rice, and is essential for the normal functioning of neuronal cell membranes and activates Protein kinase C (PKC) which has been shown to be involved in memory function. In apoptosis, phosphatidylserine is transferred to the outer leaflet of the plasma membrane. This is part of the process by wh…
DB00145	Glycine		A non-essential amino acid. It is found primarily in gelatin and silk fibroin and used therapeutically as a nutrient. It is also a fast inhibitory neurotransmitter. [PubChem]
DB00147	Pyridoxal		The 4-carboxyaldehyde form of vitamin B 6 which is converted to pyridoxal phosphate which is a coenzyme for synthesis of amino acids, neurotransmitters (serotonin, norepinephrine), sphingolipids, aminolevulinic acid. [PubChem]
DB00151	L-Cysteine		A thiol-containing non-essential amino acid that is oxidized to form cystine. [PubChem]
DB00152	Thiamine		Thiamine or thiamin, also known as vitamin B1, is a colorless compound with the chemical formula C12H17N4OS. It is soluble in water and insoluble in alcohol. Thiamine decomposes if heated. Thiamine was first discovered by Umetaro Suzuki in Japan when researching how rice bran cured patients of Beriberi. Thiamine plays a key role in intracellular glucose metabolism and it is thought that thiamine …
DB00157	NADH		NADH is the reduced form of NAD+, and NAD+ is the oxidized form of NADH, A coenzyme composed of ribosylnicotinamide 5-diphosphate coupled to adenosine 5-phosphate by pyrophosphate linkage. It is found widely in nature and is involved in numerous enzymatic reactions in which it serves as an electron carrier by being alternately oxidized (NAD+) and reduced (NADH). It forms NADP with the addition of…
DB00162	Vitamin A		Retinol and derivatives of retinol that play an essential role in metabolic functioning of the retina, the growth of and differentiation of epithelial tissue, the growth of bone, reproduction, and the immune response. Dietary vitamin A is derived from a variety of carotenoids found in plants. It is enriched in the liver, egg yolks, and the fat component of dairy products. [PubChem]
DB00163	Vitamin E		A generic descriptor for all tocopherols and tocotrienols that exhibit alpha-tocopherol activity. By virtue of the phenolic hydrogen on the 2H-1-benzopyran-6-ol nucleus, these compounds exhibit varying degree of antioxidant activity, depending on the site and number of methyl groups and the type of isoprenoids. [PubChem]
DB00165	Pyridoxine		The 4-methanol form of vitamin B 6 which is converted to pyridoxal phosphate which is a coenzyme for synthesis of amino acids, neurotransmitters (serotonin, norepinephrine), sphingolipids, aminolevulinic acid. Although pyridoxine and Vitamin B 6 are still frequently used as synonyms, especially by medical researchers, this practice is erroneous and sometimes misleading (EE Snell; Ann NY Acad Sci,…
DB00171	Adenosine triphosphate		An adenine nucleotide containing three phosphate groups esterified to the sugar moiety. In addition to its crucial roles in metabolism adenosine triphosphate is a neurotransmitter. [PubChem]
DB00172	L-Proline		A non-essential amino acid that is synthesized from glutamic acid. It is an essential component of collagen and is important for proper functioning of joints and tendons. [PubChem]
DB00173	Adenine		A purine base and a fundamental unit of adenine nucleotides. [PubChem]
DB00435	Nitric Oxide		Nitric oxide or Nitrogen monoxide is a chemical compound with chemical formula NO. This gas is an important signaling molecule in the body of mammals including humans and is an extremely important intermediate in the chemical industry. It is also a toxic air pollutant produced by automobile engines and power plants.
DB00583	L-Carnitine		Constituent of striated muscle and liver. It is used therapeutically to stimulate gastric and pancreatic secretions and in the treatment of hyperlipoproteinemias. [PubChem]
DB00640	Adenosine		A nucleoside that is composed of adenine and d-ribose. Adenosine or adenosine derivatives play many important biological roles in addition to being components of DNA and RNA. Adenosine itself is a neurotransmitter. [PubChem]
DB00855	Aminolevulinic acid		A compound produced from succinyl-CoA and glycine as an intermediate in heme synthesis. It is used as a photochemotherapy for actinic keratosis. [PubChem]
DB01727	Isocitric Acid		Not Available
DB01907	Nicotinamide-Adenine-Dinucleotide		Not Available
DB01917	Putrescine		A toxic diamine formed by putrefaction from the decarboxylation of arginine and ornithine. [PubChem]
DB01942	Formic Acid		Formic acid (systematically called methanoic acid) is the simplest carboxylic acid. It is an important intermediate in chemical synthesis and occurs naturally, most famously in the venom of bee and ant stings. The principal use of formic acid is as a preservative and antibacterial agent in livestock feed. [Wikipedia]
DB01972	Guanosine-5-Monophosphate		Guanosine 5&#39;-monophosphate. A guanine nucleotide containing one phosphate group esterified to the sugar moiety and found widely in nature. [PubChem]
DB02007	Alpha-D-Glucose-6-Phosphate		Not Available
DB02196	Uridine-Diphosphate-N-Acetylgalactosamine		Not Available
DB02272	Porphobilinogen		Porphobilinogen is a pyrrole involved in porphyrin metabolism. It is generated by the enzyme ALA dehydratase, and converted into hydroxymethyl bilane by the enzyme porphobilinogen deaminase.
DB02377	Guanine		Not Available
DB02512	1,6-Fructose Diphosphate (Linear Form)		Not Available
DB02857	Guanosine		Guanosine is a nucleoside comprising guanine attached to a ribose (ribofuranose) ring via a ÃŽÂ²-N9-glycosidic bond. Guanosine can be phosphorylated to become GMP (guanosine monophosphate), cGMP (cyclic guanosine monophosphate), GDP (guanosine diphosphate) and GTP (guanosine triphosphate). [Wikipedia]
DB03014	Heme		Not Available
DB03106	Myo-Inositol		An isomer of glucose that has traditionally been considered to be a B vitamin although it has an uncertain status as a vitamin and a deficiency syndrome has not been identified in man. (From Martindale, The Extra Pharmacopoeia, 30th ed, p1379) Inositol phospholipids are important in signal transduction. [PubChem]
DB03147	Flavin-Adenine Dinucleotide		A condensation product of riboflavin and adenosine diphosphate. The coenzyme of various aerobic dehydrogenases, e.g., D-amino acid oxidase and L-amino acid oxidase. (Lehninger, Principles of Biochemistry, 1982, p972)
DB03166	Acetic Acid		Product of the oxidation of ethanol and of the destructive distillation of wood. It is used locally, occasionally internally, as a counterirritant and also as a reagent. (Stedman, 26th ed)
DB03227	Nicotinamide Mononucleotide		3-Carbamoyl-1-beta-D-ribofuranosyl pyridinium hydroxide-5&#39;phosphate, inner salt. A nucleotide in which the nitrogenous base, nicotinamide, is in beta-N-glycosidic linkage with the C-1 position of D-ribose. Synonyms: Nicotinamide Ribonucleotide; NMN. [PubChem]
DB03247	Riboflavin Monophosphate		A coenzyme for a number of oxidative enzymes including NADH DEHYDROGENASE. It is the principal form in which RIBOFLAVIN is found in cells and tissues. [PubChem]
DB03265	Inositol-(1,3,4,5)-Tetrakisphosphate		Not Available
DB03310	Oxidized Glutathione Disulfide		A GLUTATHIONE dimer formed by a disulfide bond between the cysteine sulfhydryl side chains during the course of being oxidized. [PubChem]
DB03397	Uridine-Diphosphate-N-Acetylglucosamine		Not Available
DB03401	D-Myo-Inositol-1,4,5-Triphosphate		Intracellular messenger formed by the action of phospholipase C on phosphatidylinositol 4,5-bisphosphate, which is one of the phospholipids that make up the cell membrane. Inositol 1,4,5-trisphosphate is released into the cytoplasm where it releases calcium ions from internal stores within the cell&#39;s endoplasmic reticulum. These calcium ions stimulate the activity of B kinase or calmodulin. […
DB03431	Adenosine-5-Diphosphate		Adenosine 5&#39;-(trihydrogen diphosphate). An adenine nucleotide containing two phosphate groups esterified to the sugar moiety at the 5&#39;-position. [PubChem]
DB03501	Uridine Diphosphate Galactose		A nucleoside diphosphate sugar which can be epimerized into UDPglucose for entry into the mainstream of carbohydrate metabolism. Serves as a source of galactose in the synthesis of lipopolysaccharides, cerebrosides, and lactose. [PubChem]
DB03542	L-Myo-Inositol-1-Phosphate		Not Available
DB03904	Urea		A compound formed in the liver from ammonia produced by the deamination of amino acids. It is the principal end product of protein catabolism and constitutes about one half of the total urinary solids. [PubChem]
DB03937	Erythose-4-Phosphate		Not Available
DB04099	Deamido-Nad+		Not Available
DB04461	Coproporphyrin Iii		Not Available
DB04551	Fructose-1,6-Diphosphate		Not Available

## Sheet: Metabolic Signatures
Affected Protein	ABCC4	ABCG2	ADA	ADCY(2-7)	AHCY	AK1	ALAD	AMD1	AMPD3	CA1/CA2/CA3	CAT	COMT	CPT1A	CPT2	DCXR	ENPP1	FECH	G6PD	GALE	GALK1	GLO1	GMPR	GMPS	GNPDA1	GPI	GSR	GUCY1A2B2/GUCY1A2B3/GUCY1A3B2/GUCY2D/GUCY2F	HAGH	HK	HMOX1/HMOX2	HPRT1	IMPA1	IMPDH1/IMPDH2	ITPKA/ITPKB/ITPKC	LDHA/LDHB	LTA4H	MTAP	NMNAT3	NP	NT5C2	ODC1	PDE	PFKF/FBP	PK	PLA2G6/'PLA2G2A'	PNPO	SLC12A7	SLC29A1	SLC2A1
Affected Reactions	CAMPt/CGMPt	RIBFLVt3o	ADA	ADNCYC	AHC	ADK1	PPBNGS	ADMDC	AMPDA	HCO3E	CAT	DOPAMT/SALMCOM	C160CPT1/C181CPT1/LNLCCPT1	C160CPT2rbc/C181CPT2rbc	XYLUR	FADDP	FCLT	G6PDH2r	UDPG4E	GALK	LTGHL	GMPR	GMPS2	G6PDA	PGI	GTHO	GUACYC	GLYOX	HEX1/HEX4/HEX7/HEX10	HOXG	GUAPRT/HXPRT	MI1PP	IMPD	MI145PK	LDH_L	LTA4H	MTAP	NMNATr/NNATr	NP1/PNP/PUNP1/PUNP3/PUNP5	NT5C/NTD11/NTD7/NTD9	ORNDC	PDE1	FBP26/PFK26	PYK	PLA2_2_16_0_16_0/PLA2_2_16_0_18_1/PLA2_2_16_0_18_2/PLA2_2_18_1_18_1/PLA2_2_18_1_18_2/PLA2_2_18_2_16_0/PLA2_2_18_2_18_1	PYDX5PO/PYAM5PO	KCCt	ADNt/INSt/URIt	DHAAt1r/GALt1r/GAMt1r/GLCt1r/MANt1r
Varying Exchanges	EX_camp(e)		EX_ade(e)	EX_camp(e)	EX_3moxtyr(e)	EX_35cgmp(e)	EX_5aop(e)	EX_spmd(e)		EX_35cgmp(e)	EX_h2o(e)	EX_3moxtyr(e)					EX_5aop(e)		EX_co2(e)	EX_co2(e)	EX_lac-D(e)		EX_35cgmp(e)	EX_35cgmp(e)	EX_35cgmp(e)	EX_ascb-L(e)	EX_35cgmp(e)	EX_lac-D(e)	EX_35cgmp(e)	EX_5aop(e)			EX_35cgmp(e)		EX_35cgmp(e)	EX_leuktrA4(e)	EX_spmd(e)	EX_nac(e)	EX_nac(e)		EX_arg-L(e)			EX_35cgmp(e)		EX_pydxn(e)	EX_35cgmp(e)	EX_35cgmp(e)	EX_ascb-L(e)
	EX_35cgmp(e)		EX_hxan(e)		EX_adrnl(e)	EX_3moxtyr(e)	EX_bilglcur(e)	EX_sprm(e)		EX_3moxtyr(e)	EX_h2o2(e)	EX_dopa(e)					EX_bilglcur(e)		EX_gal(e)	EX_gal(e)				EX_3moxtyr(e)	EX_3moxtyr(e)	EX_dhdascb(e)			EX_3moxtyr(e)	EX_bilglcur(e)					EX_3moxtyr(e)	EX_leuktrB4(e)	EX_sprm(e)	EX_ncam(e)	EX_ncam(e)		EX_ptrc(e)			EX_3moxtyr(e)		EX_pydam(e)	EX_3moxtyr(e)	EX_3moxtyr(e)	EX_dhdascb(e)
			EX_nh4(e)		EX_dopa(e)	EX_adrnl(e)	EX_co(e)			EX_4pyrdx(e)	EX_o2(e)	EX_normete-L(e)					EX_co(e)		EX_h(e)	EX_h(e)				EX_4pyrdx(e)	EX_4pyrdx(e)	EX_pyr(e)			EX_4pyrdx(e)	EX_co(e)					EX_4pyrdx(e)				EX_ade(e)		EX_spmd(e)			EX_4pyrdx(e)			EX_4pyrdx(e)	EX_4pyrdx(e)
					EX_hcyst-L(e)	EX_camp(e)				EX_5aop(e)		EX_nrpphr(e)							EX_hco3(e)	EX_hco3(e)				EX_5aop(e)	EX_5aop(e)				EX_5aop(e)						EX_5aop(e)				EX_hxan(e)		EX_sprm(e)			EX_5aop(e)			EX_5aop(e)	EX_5aop(e)
					EX_mepi(e)	EX_chol(e)				EX_ac(e)									EX_lac-L(e)	EX_lac-L(e)				EX_ac(e)	EX_ac(e)				EX_ac(e)						EX_ac(e)				EX_nh4(e)		EX_urea(e)			EX_ac(e)			EX_ac(e)	EX_ac(e)
					EX_met-L(e)	EX_dopa(e)				EX_acnam(e)									EX_pyr(e)	EX_pyr(e)				EX_acnam(e)	EX_acnam(e)				EX_acnam(e)						EX_acnam(e)									EX_acnam(e)			EX_acnam(e)	EX_acnam(e)
					EX_normete-L(e)	EX_etha(e)				EX_adn(e)														EX_adn(e)	EX_adn(e)				EX_adn(e)						EX_ade(e)									EX_adn(e)			EX_adn(e)	EX_ade(e)
					EX_nrpphr(e)	EX_glyc(e)				EX_adrnl(e)														EX_adrnl(e)	EX_adrnl(e)				EX_adrnl(e)						EX_adn(e)									EX_adrnl(e)			EX_adrnl(e)	EX_adn(e)
						EX_hcyst-L(e)				EX_ala-L(e)														EX_ala-L(e)	EX_ala-L(e)				EX_ala-L(e)						EX_adrnl(e)									EX_ala-L(e)			EX_ala-L(e)	EX_adrnl(e)
						EX_hdca(e)				EX_bilglcur(e)														EX_bilglcur(e)	EX_bilglcur(e)				EX_ascb-L(e)						EX_ala-L(e)									EX_bilglcur(e)			EX_bilglcur(e)	EX_ala-L(e)
						EX_lnlc(e)				EX_camp(e)														EX_camp(e)	EX_camp(e)				EX_bilglcur(e)						EX_arg-L(e)									EX_camp(e)			EX_camp(e)	EX_bilglcur(e)
						EX_mepi(e)				EX_chol(e)														EX_chol(e)	EX_chol(e)				EX_camp(e)						EX_bilglcur(e)									EX_chol(e)			EX_chol(e)	EX_camp(e)
						EX_met-L(e)				EX_co(e)														EX_co(e)	EX_co(e)				EX_chol(e)						EX_camp(e)									EX_co(e)			EX_co(e)	EX_chol(e)
						EX_nac(e)				EX_co2(e)														EX_cys-L(e)	EX_co2(e)				EX_co(e)						EX_chol(e)									EX_co2(e)			EX_co2(e)	EX_co(e)
						EX_ncam(e)				EX_cys-L(e)														EX_dopa(e)	EX_cys-L(e)				EX_co2(e)						EX_co(e)									EX_cys-L(e)			EX_cys-L(e)	EX_cys-L(e)
						EX_normete-L(e)				EX_dopa(e)														EX_etha(e)	EX_dopa(e)				EX_cys-L(e)						EX_co2(e)									EX_dopa(e)			EX_dopa(e)	EX_dopa(e)
						EX_nrpphr(e)				EX_etha(e)														EX_fru(e)	EX_etha(e)				EX_dhdascb(e)						EX_cys-L(e)									EX_etha(e)			EX_etha(e)	EX_etha(e)
						EX_ocdcea(e)				EX_fru(e)														EX_gal(e)	EX_fru(e)				EX_dopa(e)						EX_dopa(e)									EX_fru(e)			EX_fru(e)	EX_fru(e)
						EX_orot(e)				EX_gal(e)														EX_gam(e)	EX_fum(e)				EX_etha(e)						EX_etha(e)									EX_gal(e)			EX_gal(e)	EX_gal(e)
						EX_spmd(e)				EX_gam(e)														EX_glc(e)	EX_gal(e)				EX_fru(e)						EX_fru(e)									EX_gam(e)			EX_gam(e)	EX_gam(e)
						EX_sprm(e)				EX_glc(e)														EX_gluala(e)	EX_gam(e)				EX_fum(e)						EX_fum(e)									EX_glc(e)			EX_glc(e)	EX_glc(e)
						EX_thm(e)				EX_gluala(e)														EX_gly(e)	EX_glc(e)				EX_gal(e)						EX_gal(e)									EX_gluala(e)			EX_gluala(e)	EX_gluala(e)
						EX_thmmp(e)				EX_gly(e)														EX_glyc(e)	EX_gluala(e)				EX_gam(e)						EX_gam(e)									EX_gly(e)			EX_gly(e)	EX_gly(e)
						EX_uri(e)				EX_glyc(e)														EX_gthox(e)	EX_gly(e)				EX_glc(e)						EX_glc(e)									EX_glyc(e)			EX_glyc(e)	EX_glyc(e)
										EX_gthox(e)														EX_hco3(e)	EX_glyc(e)				EX_gluala(e)						EX_gluala(e)									EX_gthox(e)			EX_gthox(e)	EX_gthox(e)
										EX_h(e)														EX_hcyst-L(e)	EX_gthox(e)				EX_gly(e)						EX_gly(e)									EX_h(e)			EX_h(e)	EX_hco3(e)
										EX_h2o(e)														EX_hdca(e)	EX_hco3(e)				EX_glyc(e)						EX_glyc(e)									EX_h2o(e)			EX_h2o(e)	EX_hcyst-L(e)
										EX_hco3(e)														EX_ins(e)	EX_hcyst-L(e)				EX_gthox(e)						EX_gthox(e)									EX_hco3(e)			EX_hco3(e)	EX_hdca(e)
										EX_hcyst-L(e)														EX_lac-D(e)	EX_hdca(e)				EX_hco3(e)						EX_h(e)									EX_hcyst-L(e)			EX_hcyst-L(e)	EX_hxan(e)
										EX_hdca(e)														EX_lnlc(e)	EX_ins(e)				EX_hcyst-L(e)						EX_hco3(e)									EX_hdca(e)			EX_hdca(e)	EX_ins(e)
										EX_ins(e)														EX_man(e)	EX_lac-D(e)				EX_hdca(e)						EX_hcyst-L(e)									EX_ins(e)			EX_ins(e)	EX_lac-D(e)
										EX_lac-D(e)														EX_mepi(e)	EX_lac-L(e)				EX_ins(e)						EX_hdca(e)									EX_lac-D(e)			EX_lac-D(e)	EX_lnlc(e)
										EX_lac-L(e)														EX_met-L(e)	EX_lnlc(e)				EX_lac-D(e)						EX_hxan(e)									EX_lac-L(e)			EX_lac-L(e)	EX_man(e)
										EX_lnlc(e)														EX_nac(e)	EX_mal-L(e)				EX_lac-L(e)						EX_ins(e)									EX_lnlc(e)			EX_lnlc(e)	EX_mepi(e)
										EX_man(e)														EX_ncam(e)	EX_man(e)				EX_lnlc(e)						EX_lac-D(e)									EX_man(e)			EX_man(e)	EX_met-L(e)
										EX_mepi(e)														EX_normete-L(e)	EX_mepi(e)				EX_mal-L(e)						EX_lac-L(e)									EX_mepi(e)			EX_mepi(e)	EX_nac(e)
										EX_met-L(e)														EX_nrpphr(e)	EX_met-L(e)				EX_man(e)						EX_lnlc(e)									EX_met-L(e)			EX_met-L(e)	EX_ncam(e)
										EX_nac(e)														EX_ocdcea(e)	EX_nac(e)				EX_mepi(e)						EX_mal-L(e)									EX_nac(e)			EX_nac(e)	EX_nh4(e)
										EX_ncam(e)														EX_orot(e)	EX_ncam(e)				EX_met-L(e)						EX_man(e)									EX_ncam(e)			EX_ncam(e)	EX_normete-L(e)
										EX_nh4(e)														EX_pi(e)	EX_normete-L(e)				EX_nac(e)						EX_mepi(e)									EX_normete-L(e)			EX_nh4(e)	EX_nrpphr(e)
										EX_normete-L(e)														EX_pydam(e)	EX_nrpphr(e)				EX_ncam(e)						EX_met-L(e)									EX_nrpphr(e)			EX_normete-L(e)	EX_ocdcea(e)
										EX_nrpphr(e)														EX_spmd(e)	EX_ocdcea(e)				EX_normete-L(e)						EX_nac(e)									EX_ocdcea(e)			EX_nrpphr(e)	EX_orot(e)
										EX_ocdcea(e)														EX_sprm(e)	EX_orot(e)				EX_nrpphr(e)						EX_ncam(e)									EX_orot(e)			EX_ocdcea(e)	EX_pi(e)
										EX_orot(e)														EX_thm(e)	EX_pi(e)				EX_ocdcea(e)						EX_nh4(e)									EX_pi(e)			EX_orot(e)	EX_pydam(e)
										EX_pi(e)														EX_thmmp(e)	EX_pydam(e)				EX_orot(e)						EX_normete-L(e)									EX_pydam(e)			EX_pi(e)	EX_spmd(e)
										EX_pydam(e)														EX_uri(e)	EX_pyr(e)				EX_pi(e)						EX_nrpphr(e)									EX_pydx(e)			EX_pydam(e)	EX_sprm(e)
										EX_pydx(e)															EX_spmd(e)				EX_pydam(e)						EX_ocdcea(e)									EX_pydxn(e)			EX_pydx(e)	EX_thm(e)
										EX_pydxn(e)															EX_sprm(e)				EX_pyr(e)						EX_orot(e)									EX_pyr(e)			EX_pydxn(e)	EX_thmmp(e)
										EX_pyr(e)															EX_thm(e)				EX_spmd(e)						EX_pi(e)									EX_spmd(e)			EX_pyr(e)	EX_uri(e)
										EX_spmd(e)															EX_thmmp(e)				EX_sprm(e)						EX_ptrc(e)									EX_sprm(e)			EX_spmd(e)
										EX_sprm(e)															EX_uri(e)				EX_thm(e)						EX_pydam(e)									EX_thm(e)			EX_sprm(e)
										EX_thm(e)																			EX_thmmp(e)						EX_pydx(e)									EX_thmmp(e)			EX_thm(e)
										EX_thmmp(e)																			EX_uri(e)						EX_pydxn(e)									EX_uri(e)			EX_thmmp(e)
										EX_uri(e)																									EX_pyr(e)												EX_uri(e)
																																			EX_spmd(e)
																																			EX_sprm(e)
																																			EX_thm(e)
																																			EX_thmmp(e)
																																			EX_urea(e)
																																			EX_uri(e)
[truncated: 3 more columns]
