# Supplementary material for: iAB-RBC-283: A proteomically derived knowledge-base of erythrocyte metabolism that can be used to simulate its physiological and patho-physiological states
Source: BMC Syst Biol. 2011 Jul 12;5:110. doi: 10.1186/1752-0509-5-110 (PMC3158119; doi:10.1186/1752-0509-5-110)
Supplement: Additional file 4 — iAB-RBC-283 Reconstruction (table format). The reconstruction is provided in a table format with reactions, metabolites, and gene-protein-reaction associations. In addition, information is provided on whether the reaction was detected in the proteomic or metabolomic data and citations are provided for reactions with existing experimental evidence, implicating the reactions presence in the human erythrocyte. [file 1752-0509-5-110-S4.XLS]

## Sheet: Rxns
Abbreviation	OfficialName	Equation	Subsystem	Protein	EC Number	Proteomics	Metabolomics	Physiological Evidence
2KMBTA	2-keto-4-methylthiobutyrate transaminase	[c] : 2kmb + glu-L <==> akg + met-L	Methionine Salvage	Tat.1	2.6.1.5	YES	NO	''
3MOXTYRESSte	3-Methoxytyramine secretion via secretory vesicle (ATP driven)	(3) 3moxtyr[c] + (2) atp[c] + (2) h2o[c] --> (3) 3moxtyr[e] + (2) adp[c] + (2) h[c] + (2) pi[c]	Transport, Extracellular	''	''	''	NO	''
4PYRDX	4-Pyridoxal secretion	4pyrdx[c] + atp[c] + h2o[c] --> 4pyrdx[e] + adp[c] + h[c] + pi[c]	Transport, Extracellular	''	''	''	YES	Giraud et al. Am J Clin Nutr 1995 62:104-9
5AOPt2	5-Aminolevulinate transport in via proton symport	5aop[e] + h[e] --> 5aop[c] + h[c]	Transport, Extracellular	''	''	''	NO	Lang et al. Expert Op on Invest Drugs 2001 10(6):1139-1156
ACALDt	acetaldehyde reversible transport	acald[e] <==> acald[c]	Transport, Extracellular	''	''	''	YES	Pittman et al. 1966 J Clin Inv 45(2):165-172, Inoue et al. Life Sciences 1978 23
ACGAM2E	N-acetylglucosamine 2-epimerase	[c] : acgam <==> acmana	Aminosugar Metabolism	Renbp.1	5.1.3.8	NO	NO	Weidanz et al. Br J Haematol 1996 95(4):645-653.
ACGAMK	N-acetylglucosamine kinase	[c] : acgam + atp --> acgam6p + adp + h	Aminosugar Metabolism	Nagk.1	2.7.1.59	YES	NO	Weidanz et al. Br J Haematol 1996 95(4):645-653.
ACNAM9PL	N-Acetylneuraminate 9-phosphate pyruvate-lyase (pyruvate-phosphorylating)	[c] : acmanap + h2o + pep --> acnamp + pi	Aminosugar Metabolism	Nans.1	EC-2.5.1.57	YES	NO	Bulai et al. 2003 Biochimie 85:241-4
ACNAMPH	N-Acetylneuraminate 9-phosphate phosphohydrolase	[c] : acnamp + h2o --> acnam + pi	Aminosugar Metabolism	Nanp.1	EC-3.1.3.29	NO	YES	Bulai et al. 2003 Biochimie 85:241-4
ACNAMt2	N-acetylneuraminate proton symport	acnam[e] + h[e] --> acnam[c] + h[c]	Transport, Extracellular	''	''	NO	YES	Bulai et al. 2003 Biochimie 85:241-4
ACNMLr	N-Acetylneuraminate lyase (reversible)	[c] : acnam <==> acmana + pyr	Aminosugar Metabolism	Nans.1	EC-4.1.3.3	YES	YES	Bulai et al. 2003 Biochimie 85:241-4
ACP1(FMN)	acid phosphatase (FMN)	[c] : fmn + h2o --> pi + ribflv	Riboflavin Metabolism	Acp1.3, Acp1.1, Acp1.2	EC-3.1.3.2	YES	YES	Hustad et al. 2002 Clin Chem 48:1571-7, Mandula et al. Blood 1970 36(4):491-9
ACt2r	acetate reversible transport via proton symport	ac[e] + h[e] <==> ac[c] + h[c]	Transport, Extracellular	''	''	''	NO	Deuticke 1982 J Membrane Bio 70(2):89-103
ADA	Adenosine deaminase	[c] : adn + h + h2o --> ins + nh4	Purine Catabolism	Ada.1	EC-3.5.4.4	NO	YES	Surgenor The RBC 1974
ADEt	adenine reversible transport,cytosol	ade[e] <==> ade[c]	Transport, Extracellular	Slc29a2.1-e	''	YES	NO	Surgenor The RBC 1974
ADK1	adenylate kinase	[c] : amp + atp <==> (2) adp	Nucleotides	Ak1.1	EC-2.7.4.3	YES	YES	Surgenor The RBC 1974
ADMDC	adenosylmethionine decarboxylase	[c] : amet + h --> ametam + co2	Arginine and Proline Metabolism	Amd1.1	4.1.1.50	NO	NO	Wright et al. Biochem Pharm (1991) 41(11):1713-1718
ADNCYC	adenylate cyclase	[c] : atp --> camp + ppi	Nucleotides	Adcy6.2, Adcy6.1, Adcy5.1, Adcy4.1, Adcy7.1, Adcy2.1, Adcy3.1 , Adcy1.1, Adcy8.1, Adcy9.1	EC-4.6.1.1	NO	NO	Sheppard et al. 1969 Biochem Pharmacol 18:2576
ADNK1	adenosine kinase	[c] : adn + atp --> adp + amp + h	Nucleotides	Adk.2, Adk.1	EC-2.7.1.20	YES	YES	Surgenor The RBC 1974
ADNt	adenosine facilated transport in cytosol	adn[e] <==> adn[c]	Transport, Extracellular	Slc29a1.1-e	''	YES	NO	Surgenor The RBC 1974
ADPT	adenine phosphoribosyltransferase	[c] : ade + prpp --> amp + ppi	Salvage Pathway	AprT.1	EC-2.4.2.7	YES	YES	Sahota et al. Clinica Chimica Acta 128(2,3):283-290 (1983)
ADRNLtu	Adrenaline (epinephrine) transport,uniport	adrnl[e] <==> adrnl[c]	Transport, Extracellular	''	''	''	''	Azoui et al. 1996 Experimental Physio 81:421-434
AGDC	N-acetylglucosamine-6-phosphate deacetylase	[c] : acgam6p + h2o --> ac + gam6p	Aminosugar Metabolism	Cgi-14.1	3.5.1.25	NO	NO	Weidanz et al. Br J Haematol 1996 95(4):645-653.
AGPAT1_16_0_16_0	1-acylglycerol-3-phosphate O-acyltransferase 1 (C16:0, C16:0)	[c] : alpa_hs_16_0 + pmtcoa --> coa + pa_hs_16_0_16_0	Diacylglycerol Synthesis	Agpat3.2, Agpat5.1, Agpat3.1, Agpat6.1, Agpat1.1, Agpat2.1, Agpat4.1	EC-2.3.1.51	NO	NO	Allan et al. BBA - Biomembranes 1976 455(3):824-830
AGPAT1_16_0_18_1	1-acylglycerol-3-phosphate O-acyltransferase 1 (C16:0, C18:1)	[c] : alpa_hs_16_0 + odecoa --> coa + pa_hs_16_0_18_1	Diacylglycerol Synthesis	Agpat3.2, Agpat5.1, Agpat3.1, Agpat6.1, Agpat1.1, Agpat2.1, Agpat4.1	EC-2.3.1.51	NO	NO	Allan et al. BBA - Biomembranes 1976 455(3):824-830
AGPAT1_16_0_18_2	1-acylglycerol-3-phosphate O-acyltransferase 1 (C16:0, C18:2)	[c] : alpa_hs_16_0 + lnlccoa --> coa + pa_hs_16_0_18_2	Diacylglycerol Synthesis	Agpat3.2, Agpat5.1, Agpat3.1, Agpat6.1, Agpat1.1, Agpat2.1, Agpat4.1	EC-2.3.1.51	NO	NO	Allan et al. BBA - Biomembranes 1976 455(3):824-830
AGPAT1_18_1_18_1	1-acylglycerol-3-phosphate O-acyltransferase 1 (C18:1,C18:1)	[c] : alpa_hs_18_1 + odecoa --> coa + pa_hs_18_1_18_1	Diacylglycerol Synthesis	Agpat3.2, Agpat5.1, Agpat3.1, Agpat6.1, Agpat1.1, Agpat2.1, Agpat4.1	EC-2.3.1.51	NO	NO	Allan et al. BBA - Biomembranes 1976 455(3):824-830
AGPAT1_18_1_18_2	1-acylglycerol-3-phosphate O-acyltransferase 1 (C18:1,C18:2)	[c] : alpa_hs_18_1 + lnlccoa --> coa + pa_hs_18_1_18_2	Diacylglycerol Synthesis	Agpat3.2, Agpat5.1, Agpat3.1, Agpat6.1, Agpat1.1, Agpat2.1, Agpat4.1	EC-2.3.1.51	NO	NO	Allan et al. BBA - Biomembranes 1976 455(3):824-830
AGPAT1_18_2_16_0	1-acylglycerol-3-phosphate O-acyltransferase 1 (C18:2,C16:0)	[c] : alpa_hs_18_2 + pmtcoa --> coa + pa_hs_18_2_16_0	Diacylglycerol Synthesis	Agpat3.2, Agpat5.1, Agpat3.1, Agpat6.1, Agpat1.1, Agpat2.1, Agpat4.1	EC-2.3.1.51	NO	NO	Allan et al. BBA - Biomembranes 1976 455(3):824-830
AGPAT1_18_2_18_1	1-acylglycerol-3-phosphate O-acyltransferase 1 (C18:2,C18:1)	[c] : alpa_hs_18_2 + odecoa --> coa + pa_hs_18_2_18_1	Diacylglycerol Synthesis	Agpat3.2, Agpat5.1, Agpat3.1, Agpat6.1, Agpat1.1, Agpat2.1, Agpat4.1	EC-2.3.1.51	NO	NO	Allan et al. BBA - Biomembranes 1976 455(3):824-830
AHC	adenosylhomocysteinase	[c] : ahcys + h2o <==> adn + hcys-L	Methionine Metabolism	Ahcy.1	EC-3.3.1.1	YES	NO	Anderson et al. Clin Chem 1992 38(7):1311-1315, Freitag et al. J Bio Chem 1981 256:6102-8
ALAt4	Alanine-Sodium symporter	ala-L[e] + na1[e] --> ala-L[c] + na1[c]	Transport, Extracellular	Slc7a3.1, Slc38a4.1, Slc38a1.1, Slc7a1.1, Slc6a14.1, Slc38a2.1, Slc7a2.1	''	''	NO	''
ALDD2x	aldehyde dehydrogenase (acetaldehyde,NAD)	[c] : acald + h2o + nad --> ac + (2) h + nadh	Glycolysis/Gluconeogenesis	Aldh1a2.2, Aldh3a1.1, Aldh9a1.1, Aldh1a1.1	EC-1.2.1.3	YES	YES	Pittman et al. 1966 J Clin Inv 45(2):165-172, Inoue et al. Life Sciences 1978 23
AMANK	N-acetyl-D-mannosamine kinase	[c] : acmana + atp --> acmanap + adp + h	Aminosugar Metabolism	Nagk.1	EC-2.7.1.60	YES	NO	Bulai et al. 2003 Biochimie 85:241-4
AMPDA	Adenosine monophosphate deaminase	[c] : amp + h + h2o --> imp + nh4	Nucleotides	AmpD3.1	EC-3.5.4.6	YES	NO	Joshi and Palsson J Theor Biol 1989 141:515-528
AP4AH1	Ap4A hydrolase, asymmetrically	[c] : ap4a + h2o --> amp + atp + (2) h	Nucleotides	NudT2.2, NudT2.1, NudT2.3	EC-3.6.1.17	YES	NO	Hankin et al. 1995 Int J of Biochem and Cell Bio 27(2):201-206
ARD1_hs	Acireductone Dixoygenase 1 (homo sapiens)	[c] : dhmtp + o2 --> 2kmb + for + (2) h	Methionine Salvage	Adi1	1.13.11.53	NO	NO	''
ARGN	arginase	[c] : arg-L + h2o --> orn + urea	Urea cycle/amino group metabolism	Arg1.1	3.5.3.1	YES	NO	Azizi et al. Clinica Chimica Acta (1970) 28(3):391-396
ARGt5r	L-arginine transport via diffusion	arg-L[e] <==> arg-L[c]	Transport, Extracellular	''	''	''	NO	Mendes et al. Clinical Science (1997) 93(1):57-64
ARS_hs	acireductone synthase (homo sapiens)	[c] : dkmpp + h2o --> dhmtp + pi	Methionine Salvage	Enoph1	3.1.3.77	NO	NO	''
ASCBt	L-ascorbate transport via facilitated diffusion	ascb-L[e] <==> ascb-L[c]	Transport, Extracellular	''	''	''	YES	Mendiratta et al. 1997 Free Radical Bio & Med 24(5):789-797
BANDMT	Band membrane protein-methyltransferase	[c] : amet + band <==> ahcys + bandmt + h	Methionine Metabolism	''	''	NO	NO	Anderson et al. Clin Chem 1992 38(7):1311-1315, Freitag et al. J Bio Chem 1981 256:6102-8
BILGLCURt	bilirubin monoglucuronide transport via bicarbonate countertransport	bilglcur[e] + hco3[c] <==> bilglcur[c] + hco3[e]	Transport, Extracellular	Slco1b3.1, Slco1b1.1	''	''	NO	''
BILIRBU	bilirubin UDP-glucuronosyltransferase	[c] : bilirub + (2) h + udpglcur --> bilglcur + udp	Heme Degradation	Ugt1A1.1, Ugt1A4.1	EC-2.4.1.17	NO	YES	Anderson et al. Am J Med 63(3):359-364 (1977)
BILIRED	Nad(p)h biliverdin reductase	[c] : biliverd + h + nadph --> bilirub + nadp	Heme Degradation	Blvra.1	EC-1.3.1.24	YES	YES	Anderson et al. Am J Med 63(3):359-364 (1977)
C160CPT1	carnitine O-palmitoyltransferase	[c] : crn + pmtcoa --> coa + pmtcrn	Carnitine shuttle	Cpt1a.1	EC-2.3.1.21	YES	NO	Arduini et al. JBC 1992 267(18):12673-12681
C160CPT2rbc	C160 reverse	[c] : coa + pmtcrn --> crn + pmtcoa	Carnitine shuttle	Cpt2.1	''	NO	YES	Arduini et al. JBC 1992 267(18):12673-12681
C181CPT1	carnitine octadecenoyl transferase	[c] : crn + odecoa --> coa + odecrn	Carnitine shuttle	Cpt1a.1	EC-2.3.1.21	YES	NO	Arduini et al. JBC 1992 267(18):12673-12681
C181CPT2rbc	carnitine octadecenoyl transferase	[c] : coa + odecrn --> crn + odecoa	Carnitine shuttle	Cpt2.1	''	NO	YES	Arduini et al. JBC 1992 267(18):12673-12681
CA2t	calcium (Ca+2) transport via diffusion (extracellular to cytosol)	ca2[e] <==> ca2[c]	Transport, Extracellular	''	''	''	''	''
CAATPS	Ca ATPase	atp[c] + (2) ca2[c] + h2o[c] --> adp[c] + (2) ca2[e] + h[e] + pi[c]	Transport, Extracellular	Atp2b1.1, Atp2b4.1	EC-3.6.3.6	YES	YES	Surgenor The RBC 1974
CAMPt	cAMP transport (ATP-dependent)	atp[c] + camp[c] + h2o[c] --> adp[c] + camp[e] + h[c] + pi[c]	Transport, Extracellular	Abcc4.1-e	''	YES	NO	Sheppard et al. 1969 Biochem Pharmacol 18:2576
CAT	catalase	[c] : (2) h2o2 --> (2) h2o + o2	ROS Detoxification	Cat.1	EC-1.11.1.6	YES	NO	Puget et al. 1977 Biochem Biophys Res Comm 77(4):1525
CDIPTr_16_0_16_0	phosphatidylinositol synthase (Homo sapiens, C16:0, C16:0)	[c] : cdpdag_hs_16_0_16_0 + inost <==> cmp + h + pail_hs_16_0_16_0	Glycerophospholipid Metabolism	Cdipt.2, Cdipt.1	EC-2.7.8.11	NO	NO	PMID: 2170402,PMID:1318025,PMID:1318025,Ferrell et al. 1984 JCB 98(6):1992,Downes et al. 1982 Biochem J 203(1):169-177,Widdas J Physiol 1954 125:163-180
CDIPTr_16_0_18_1	phosphatidylinositol synthase (Homo sapiens, C16:0, C18:1)	[c] : cdpdag_hs_16_0_18_1 + inost <==> cmp + h + pail_hs_16_0_18_1	Glycerophospholipid Metabolism	Cdipt.2, Cdipt.1	EC-2.7.8.11	NO	NO	PMID: 2170402,PMID:1318025,PMID:1318025,Ferrell et al. 1984 JCB 98(6):1992,Downes et al. 1982 Biochem J 203(1):169-177,Widdas J Physiol 1954 125:163-180
CDIPTr_16_0_18_2	phosphatidylinositol synthase (Homo sapiens, C16:0, C18:2)	[c] : cdpdag_hs_16_0_18_2 + inost <==> cmp + h + pail_hs_16_0_18_2	Glycerophospholipid Metabolism	Cdipt.2, Cdipt.1	EC-2.7.8.11	NO	NO	PMID: 2170402,PMID:1318025,PMID:1318025,Ferrell et al. 1984 JCB 98(6):1992,Downes et al. 1982 Biochem J 203(1):169-177,Widdas J Physiol 1954 125:163-180
CDIPTr_18_1_18_1	phosphatidylinositol synthase (Homo sapiens, C18:1,C18:1)	[c] : cdpdag_hs_18_1_18_1 + inost <==> cmp + h + pail_hs_18_1_18_1	Glycerophospholipid Metabolism	Cdipt.2, Cdipt.1	EC-2.7.8.11	NO	NO	PMID: 2170402,PMID:1318025,PMID:1318025,Ferrell et al. 1984 JCB 98(6):1992,Downes et al. 1982 Biochem J 203(1):169-177,Widdas J Physiol 1954 125:163-180
CDIPTr_18_1_18_2	phosphatidylinositol synthase (Homo sapiens, C18:1,C18:2)	[c] : cdpdag_hs_18_1_18_2 + inost <==> cmp + h + pail_hs_18_1_18_2	Glycerophospholipid Metabolism	Cdipt.2, Cdipt.1	EC-2.7.8.11	NO	NO	PMID: 2170402,PMID:1318025,PMID:1318025,Ferrell et al. 1984 JCB 98(6):1992,Downes et al. 1982 Biochem J 203(1):169-177,Widdas J Physiol 1954 125:163-180
CDIPTr_18_2_16_0	phosphatidylinositol synthase (Homo sapiens, C18:2,C16:0)	[c] : cdpdag_hs_18_2_16_0 + inost <==> cmp + h + pail_hs_18_2_16_0	Glycerophospholipid Metabolism	Cdipt.2, Cdipt.1	EC-2.7.8.11	NO	NO	PMID: 2170402,PMID:1318025,PMID:1318025,Ferrell et al. 1984 JCB 98(6):1992,Downes et al. 1982 Biochem J 203(1):169-177,Widdas J Physiol 1954 125:163-180
CDIPTr_18_2_18_1	phosphatidylinositol synthase (Homo sapiens, C18:2,C18:1)	[c] : cdpdag_hs_18_2_18_1 + inost <==> cmp + h + pail_hs_18_2_18_1	Glycerophospholipid Metabolism	Cdipt.2, Cdipt.1	EC-2.7.8.11	NO	NO	PMID: 2170402,PMID:1318025,PMID:1318025,Ferrell et al. 1984 JCB 98(6):1992,Downes et al. 1982 Biochem J 203(1):169-177,Widdas J Physiol 1954 125:163-180
CDS_16_0_16_0	phosphatidate cytidylyltransferase (C16:0, C16:0)	[c] : ctp + h + pa_hs_16_0_16_0 --> cdpdag_hs_16_0_16_0 + ppi	Glycerophospholipid Metabolism	Cds1.1	EC-2.7.7.41	NO	NO	PMID: 2170402,PMID:1318025,PMID:1318025,Ferrell et al. 1984 JCB 98(6):1992,Downes et al. 1982 Biochem J 203(1):169-177,Widdas J Physiol 1954 125:163-180
CDS_16_0_18_1	phosphatidate cytidylyltransferase (C16:0, C18:1)	[c] : ctp + h + pa_hs_16_0_18_1 --> cdpdag_hs_16_0_18_1 + ppi	Glycerophospholipid Metabolism	Cds1.1	EC-2.7.7.41	NO	NO	PMID: 2170402,PMID:1318025,PMID:1318025,Ferrell et al. 1984 JCB 98(6):1992,Downes et al. 1982 Biochem J 203(1):169-177,Widdas J Physiol 1954 125:163-180
CDS_16_0_18_2	phosphatidate cytidylyltransferase (C16:0, C18:2)	[c] : ctp + h + pa_hs_16_0_18_2 --> cdpdag_hs_16_0_18_2 + ppi	Glycerophospholipid Metabolism	Cds1.1	EC-2.7.7.41	NO	NO	PMID: 2170402,PMID:1318025,PMID:1318025,Ferrell et al. 1984 JCB 98(6):1992,Downes et al. 1982 Biochem J 203(1):169-177,Widdas J Physiol 1954 125:163-180
CDS_18_1_18_1	phosphatidate cytidylyltransferase (C18:1,C18:1)	[c] : ctp + h + pa_hs_18_1_18_1 --> cdpdag_hs_18_1_18_1 + ppi	Glycerophospholipid Metabolism	Cds1.1	EC-2.7.7.41	NO	NO	PMID: 2170402,PMID:1318025,PMID:1318025,Ferrell et al. 1984 JCB 98(6):1992,Downes et al. 1982 Biochem J 203(1):169-177,Widdas J Physiol 1954 125:163-180
CDS_18_1_18_2	phosphatidate cytidylyltransferase (C18:1,C18:2)	[c] : ctp + h + pa_hs_18_1_18_2 --> cdpdag_hs_18_1_18_2 + ppi	Glycerophospholipid Metabolism	Cds1.1	EC-2.7.7.41	NO	NO	PMID: 2170402,PMID:1318025,PMID:1318025,Ferrell et al. 1984 JCB 98(6):1992,Downes et al. 1982 Biochem J 203(1):169-177,Widdas J Physiol 1954 125:163-180
CDS_18_2_16_0	phosphatidate cytidylyltransferase (C18:2,C16:0)	[c] : ctp + h + pa_hs_18_2_16_0 --> cdpdag_hs_18_2_16_0 + ppi	Glycerophospholipid Metabolism	Cds1.1	EC-2.7.7.41	NO	NO	PMID: 2170402,PMID:1318025,PMID:1318025,Ferrell et al. 1984 JCB 98(6):1992,Downes et al. 1982 Biochem J 203(1):169-177,Widdas J Physiol 1954 125:163-180
CDS_18_2_18_1	phosphatidate cytidylyltransferase (C18:2,C18:1)	[c] : ctp + h + pa_hs_18_2_18_1 --> cdpdag_hs_18_2_18_1 + ppi	Glycerophospholipid Metabolism	Cds1.1	EC-2.7.7.41	NO	NO	PMID: 2170402,PMID:1318025,PMID:1318025,Ferrell et al. 1984 JCB 98(6):1992,Downes et al. 1982 Biochem J 203(1):169-177,Widdas J Physiol 1954 125:163-180
CEPTC_16_0_16_0	choline phosphotransferase (C16:0, C16:0)	[c] : cdpchol + dag_hs_16_0_16_0 --> cmp + h + pchol_hs_16_0_16_0	Glycerophospholipid Metabolism	Cept1, Chpt1.1	''	NO	YES	Arduini et al. JBC 1992 267(18):12673-12681, Oliveira et al. J Lipid Res 5(2):156 1964, Surgenor The RBC 1974
CEPTC_16_0_18_1	choline phosphotransferase (C16:0, C18:1)	[c] : cdpchol + dag_hs_16_0_18_1 --> cmp + h + pchol_hs_16_0_18_1	Glycerophospholipid Metabolism	Cept1, Chpt1.1	''	NO	YES	Arduini et al. JBC 1992 267(18):12673-12681, Oliveira et al. J Lipid Res 5(2):156 1964, Surgenor The RBC 1974
CEPTC_16_0_18_2	choline phosphotransferase (C16:0, C18:2)	[c] : cdpchol + dag_hs_16_0_18_2 --> cmp + h + pchol_hs_16_0_18_2	Glycerophospholipid Metabolism	Cept1, Chpt1.1	''	NO	YES	Arduini et al. JBC 1992 267(18):12673-12681, Oliveira et al. J Lipid Res 5(2):156 1964, Surgenor The RBC 1974
CEPTC_18_1_18_1	choline phosphotransferase (C18:1, C18:1)	[c] : cdpchol + dag_hs_18_1_18_1 --> cmp + h + pchol_hs_18_1_18_1	Glycerophospholipid Metabolism	Cept1, Chpt1.1	''	NO	YES	Arduini et al. JBC 1992 267(18):12673-12681, Oliveira et al. J Lipid Res 5(2):156 1964, Surgenor The RBC 1974
CEPTC_18_1_18_2	choline phosphotransferase (C18:1, C18:2)	[c] : cdpchol + dag_hs_18_1_18_2 --> cmp + h + pchol_hs_18_1_18_2	Glycerophospholipid Metabolism	Cept1, Chpt1.1	''	NO	YES	Arduini et al. JBC 1992 267(18):12673-12681, Oliveira et al. J Lipid Res 5(2):156 1964, Surgenor The RBC 1974
CEPTC_18_2_16_0	choline phosphotransferase (C18:2, C16:0)	[c] : cdpchol + dag_hs_18_2_16_0 --> cmp + h + pchol_hs_18_2_16_0	Glycerophospholipid Metabolism	Cept1, Chpt1.1	''	NO	YES	Arduini et al. JBC 1992 267(18):12673-12681, Oliveira et al. J Lipid Res 5(2):156 1964, Surgenor The RBC 1974
CEPTC_18_2_18_1	choline phosphotransferase (C18:2, C18:1)	[c] : cdpchol + dag_hs_18_2_18_1 --> cmp + h + pchol_hs_18_2_18_1	Glycerophospholipid Metabolism	Cept1, Chpt1.1	''	NO	YES	Arduini et al. JBC 1992 267(18):12673-12681, Oliveira et al. J Lipid Res 5(2):156 1964, Surgenor The RBC 1974
CEPTE_16_0_16_0	ethanolamine phosphotransferase (C16:0,C16:0)	[c] : cdpea + dag_hs_16_0_16_0 --> cmp + h + pe_hs_16_0_16_0	Glycerophospholipid Metabolism	Cept1	''	NO	NO	Arduini et al. JBC 1992 267(18):12673-12681, Oliveira et al. J Lipid Res 5(2):156 1964, Surgenor The RBC 1974
CEPTE_16_0_18_1	ethanolamine phosphotransferase (C16:0,C18:1)	[c] : cdpea + dag_hs_16_0_18_1 --> cmp + h + pe_hs_16_0_18_1	Glycerophospholipid Metabolism	Cept1	''	NO	NO	Arduini et al. JBC 1992 267(18):12673-12681, Oliveira et al. J Lipid Res 5(2):156 1964, Surgenor The RBC 1974
CEPTE_16_0_18_2	ethanolamine phosphotransferase (C16:0,C18:2)	[c] : cdpea + dag_hs_16_0_18_2 --> cmp + h + pe_hs_16_0_18_2	Glycerophospholipid Metabolism	Cept1	''	NO	NO	Arduini et al. JBC 1992 267(18):12673-12681, Oliveira et al. J Lipid Res 5(2):156 1964, Surgenor The RBC 1974
CEPTE_18_1_18_1	ethanolamine phosphotransferase (C18:1,C18:1)	[c] : cdpea + dag_hs_18_1_18_1 --> cmp + h + pe_hs_18_1_18_1	Glycerophospholipid Metabolism	Cept1	''	NO	NO	Arduini et al. JBC 1992 267(18):12673-12681, Oliveira et al. J Lipid Res 5(2):156 1964, Surgenor The RBC 1974
CEPTE_18_1_18_2	ethanolamine phosphotransferase (C18:1,C18:2)	[c] : cdpea + dag_hs_18_1_18_2 --> cmp + h + pe_hs_18_1_18_2	Glycerophospholipid Metabolism	Cept1	''	NO	NO	Arduini et al. JBC 1992 267(18):12673-12681, Oliveira et al. J Lipid Res 5(2):156 1964, Surgenor The RBC 1974
CEPTE_18_2_16_0	ethanolamine phosphotransferase (C18:2,C16:0)	[c] : cdpea + dag_hs_18_2_16_0 --> cmp + h + pe_hs_18_2_16_0	Glycerophospholipid Metabolism	Cept1	''	NO	NO	Arduini et al. JBC 1992 267(18):12673-12681, Oliveira et al. J Lipid Res 5(2):156 1964, Surgenor The RBC 1974
CEPTE_18_2_18_1	ethanolamine phosphotransferase (C18:2,C18:1)	[c] : cdpea + dag_hs_18_2_18_1 --> cmp + h + pe_hs_18_2_18_1	Glycerophospholipid Metabolism	Cept1	''	NO	NO	Arduini et al. JBC 1992 267(18):12673-12681, Oliveira et al. J Lipid Res 5(2):156 1964, Surgenor The RBC 1974
CGMPt	cGMP transport (ATP-dependent)	35cgmp[c] + atp[c] + h2o[c] --> 35cgmp[e] + adp[c] + h[c] + pi[c]	Transport, Extracellular	Abcc4.1-e	''	YES	NO	Sager et al. 1996 Scandinavian J Clin & Lab Investigation (1996) 56(4):289-293
CHLP	choline phosphate phosphatase	[c] : cholp + h2o --> chol + pi	Glycerophospholipid Metabolism	Phospho1.1	EC-2.7.7.15	YES	NO	Arduini et al. JBC 1992 267(18):12673-12681, Oliveira et al. J Lipid Res 5(2):156 1964, Surgenor The RBC 1974
CHLPCTD	choline phosphate cytididyltransferase	[c] : cholp + ctp + h --> cdpchol + ppi	Glycerophospholipid Metabolism	Pcyt1a.1, Pcyt1b.1	EC-2.7.7.15	NO	YES	Arduini et al. JBC 1992 267(18):12673-12681, Oliveira et al. J Lipid Res 5(2):156 1964, Surgenor The RBC 1974
CHOLK	Choline kinase	[c] : atp + chol --> adp + cholp + h	Glycerophospholipid Metabolism	Chkl.2, Chkl.1, Chk.2, Chk.1	EC-2.7.1.32	NO	NO	Arduini et al. JBC 1992 267(18):12673-12681, Oliveira et al. J Lipid Res 5(2):156 1964, Surgenor The RBC 1974
CHOLt4	choline, sodium cotransport	chol[e] + na1[e] <==> chol[c] + na1[c]	Transport, Extracellular	Slc5a7.1	''	NO	NO	Martin JGP 1968 51(4):497
CO2t	CO2 transporter via diffusion	co2[e] <==> co2[c]	Transport, Extracellular	''	''	''	NO	''
COt	CO transporter via diffusion	co[e] <==> co[c]	Transport, Extracellular	''	''	''	NO	''
CPPPGO	coproporphyrinogen oxidase (O2 required)	[c] : cpppg3 + (2) h + o2 --> (2) co2 + (2) h2o + pppg9	Heme Biosynthesis	Cpox.1	EC-1.3.3.3	NO	NO	Anderson et al. Am J Med 63(3):359-364 (1977)
CYStec	L-cysteine transport via diffusion (extracellular to cytosol)	cys-L[e] <==> cys-L[c]	Transport, Extracellular	Slc43a2.1	''	YES	NO	Tunnicliff Comp Biochem Physio 1994 108A(4):471-8
CYTK1	cytidylate kinase (CMP)	[c] : atp + cmp <==> adp + cdp	Nucleotides	UmpK.1	2.7.4.14	NO	NO	Teng J Biol Chem 1976 251(14):4179-4183
DAGK_hs_16_0_16_0	Diacylglycerol phosphate kinase (homo sapiens, C16:0, C16:0)	[c] : atp + dag_hs_16_0_16_0 <==> adp + h + pa_hs_16_0_16_0	Glycerophospholipid Metabolism	Dgkb.2, Dgkz.3, Dgkz.1, Dgkb.1, Dgkb.1, Dgkd.2, Dgkz.2, Dgkd.1, Dgka.1, Dgkq.1, Dgkh.2, Dgki.1, Dgkh.1, Dgkg.1, Dgke.1	EC-2.7.1.107	YES	NO	Hokin et al. BBA - Specialized Section on Enzymological Subjects 1963 67:485-497
DAGK_hs_16_0_18_1	Diacylglycerol phosphate kinase (homo sapiens, C16:0, C18:1)	[c] : atp + dag_hs_16_0_18_1 <==> adp + h + pa_hs_16_0_18_1	Glycerophospholipid Metabolism	Dgkb.2, Dgkz.3, Dgkz.1, Dgkb.1, Dgkb.1, Dgkd.2, Dgkz.2, Dgkd.1, Dgka.1, Dgkq.1, Dgkh.2, Dgki.1, Dgkh.1, Dgkg.1, Dgke.1	EC-2.7.1.107	YES	NO	Hokin et al. BBA - Specialized Section on Enzymological Subjects 1963 67:485-497
DAGK_hs_16_0_18_2	Diacylglycerol phosphate kinase (homo sapiens, C16:0, C18:2)	[c] : atp + dag_hs_16_0_18_2 <==> adp + h + pa_hs_16_0_18_2	Glycerophospholipid Metabolism	Dgkb.2, Dgkz.3, Dgkz.1, Dgkb.1, Dgkb.1, Dgkd.2, Dgkz.2, Dgkd.1, Dgka.1, Dgkq.1, Dgkh.2, Dgki.1, Dgkh.1, Dgkg.1, Dgke.1	EC-2.7.1.107	YES	NO	Hokin et al. BBA - Specialized Section on Enzymological Subjects 1963 67:485-497
DAGK_hs_18_1_18_1	Diacylglycerol phosphate kinase (homo sapiens, C18:1,C18:1)	[c] : atp + dag_hs_18_1_18_1 <==> adp + h + pa_hs_18_1_18_1	Glycerophospholipid Metabolism	Dgkb.2, Dgkz.3, Dgkz.1, Dgkb.1, Dgkb.1, Dgkd.2, Dgkz.2, Dgkd.1, Dgka.1, Dgkq.1, Dgkh.2, Dgki.1, Dgkh.1, Dgkg.1, Dgke.1	EC-2.7.1.107	YES	NO	Hokin et al. BBA - Specialized Section on Enzymological Subjects 1963 67:485-497
DAGK_hs_18_1_18_2	Diacylglycerol phosphate kinase (homo sapiens, C18:1,C18:2)	[c] : atp + dag_hs_18_1_18_2 <==> adp + h + pa_hs_18_1_18_2	Glycerophospholipid Metabolism	Dgkb.2, Dgkz.3, Dgkz.1, Dgkb.1, Dgkb.1, Dgkd.2, Dgkz.2, Dgkd.1, Dgka.1, Dgkq.1, Dgkh.2, Dgki.1, Dgkh.1, Dgkg.1, Dgke.1	EC-2.7.1.107	YES	NO	Hokin et al. BBA - Specialized Section on Enzymological Subjects 1963 67:485-497
DAGK_hs_18_2_16_0	Diacylglycerol phosphate kinase (homo sapiens, C18:2,C16:0)	[c] : atp + dag_hs_18_2_16_0 <==> adp + h + pa_hs_18_2_16_0	Glycerophospholipid Metabolism	Dgkb.2, Dgkz.3, Dgkz.1, Dgkb.1, Dgkb.1, Dgkd.2, Dgkz.2, Dgkd.1, Dgka.1, Dgkq.1, Dgkh.2, Dgki.1, Dgkh.1, Dgkg.1, Dgke.1	EC-2.7.1.107	YES	NO	Hokin et al. BBA - Specialized Section on Enzymological Subjects 1963 67:485-497
DAGK_hs_18_2_18_1	Diacylglycerol phosphate kinase (homo sapiens, C18:2,C18:1)	[c] : atp + dag_hs_18_2_18_1 <==> adp + h + pa_hs_18_2_18_1	Glycerophospholipid Metabolism	Dgkb.2, Dgkz.3, Dgkz.1, Dgkb.1, Dgkb.1, Dgkd.2, Dgkz.2, Dgkd.1, Dgka.1, Dgkq.1, Dgkh.2, Dgki.1, Dgkh.1, Dgkg.1, Dgke.1	EC-2.7.1.107	YES	NO	Hokin et al. BBA - Specialized Section on Enzymological Subjects 1963 67:485-497
DGULND	dehydro-L-gulonate decarboxylase	[c] : 3dhguln + h <==> co2 + xylu-L	Pentose and Glucuronate Interconversions	''	EC-4.1.1.34	NO	NO	Surgenor The RBC 1974
DHAAt1r	dehydroascorbate transport (uniport)	dhdascb[e] <==> dhdascb[c]	Transport, Extracellular	Slc2a1.1-e	''	YES	YES	Basu et al. 1979 Biochem and Biophys Res Comm 90(4):1335-1340
D-LACt2	D-lactate transport via proton symport	h[e] + lac-D[e] <==> h[c] + lac-D[c]	Transport, Extracellular	Slc16a1.1	''	YES	NO	Surgenor The RBC 1974
DM_nadh	demand NADH (similar to methemoglobin redox)	[c] : nadh --> h + nad	''	''	''	''	''	''
DOPAMT	Dopamine:amet O-methyltransferase	[c] : amet + dopa --> 3moxtyr + ahcys + h	Tyrosine metabolism	Comt.1, Comt.2	EC-2.1.1.6	YES	NO	Tsukamoto et al. J Incl Invest 1979 64:534-40
DOPAtu	Dopamine uniport	dopa[e] <==> dopa[c]	Transport, Extracellular	Slc22a2.1, Slc22a2.2, Slc22a3.1	''	NO	NO	Azoui et al. 1996 Experimental Physio 81:421-434
DPGase	Diphosphoglycerate phosphatase	[c] : 23dpg + h2o --> 3pg + pi	Glycolysis/Gluconeogenesis	Bpgm.2, Bpgm.1	EC-3.1.3.13	YES	YES	Surgenor The RBC 1974
DPGM	Diphosphoglyceromutase	[c] : 13dpg <==> 23dpg + h	Glycolysis/Gluconeogenesis	Bpgm.2, Bpgm.1	EC-5.4.2.3.	YES	YES	Surgenor The RBC 1974
ENO	enolase	[c] : 2pg <==> h2o + pep	Glycolysis/Gluconeogenesis	Eno1.1	EC-4.2.1.11	YES	NO	Surgenor The RBC 1974
ETHAK	Ethanolamine kinase	[c] : atp + etha --> adp + ethamp + h	Glycerophospholipid Metabolism	Etnk2, Etnk1, Chk.1, Chk.2	EC-2.7.1.82	NO	NO	Arduini et al. JBC 1992 267(18):12673-12681, Oliveira et al. J Lipid Res 5(2):156 1964, Surgenor The RBC 1974
ETHAt	ethanolamine transport via diffusion (extracellular)	etha[e] <==> etha[c]	Transport, Extracellular	''	''	''	NO	Ancelin et al. 1991 Biochem J 273:701-709
ETHP	ethanolamine phosphate phosphatase	[c] : ethamp + h2o --> etha + pi	Glycerophospholipid Metabolism	Phospho1.1	''	YES	NO	Arduini et al. JBC 1992 267(18):12673-12681, Oliveira et al. J Lipid Res 5(2):156 1964, Surgenor The RBC 1974
EX_35cgmp(e)	3,5-Cyclic GMP exchange	[e] : 35cgmp <==>	''	''	''	''	''	''
EX_3moxtyr(e)	3-Methoxytyramine exchange	[e] : 3moxtyr <==>	''	''	''	''	''	''
EX_4pyrdx(e)	4-Pyridoxate exchange	[e] : 4pyrdx <==>	''	''	''	''	''	''
EX_5aop(e)	5-Amino-4-oxopentanoate exchange	[e] : 5aop <==>	''	''	''	''	''	''
EX_ac(e)	Acetate exchange	[e] : ac <==>	''	''	''	''	''	''
EX_acald(e)	Acetaldehyde exchange	[e] : acald <==>	''	''	''	''	''	''
EX_acnam(e)	N-Acetylneuraminate exchange	[e] : acnam <==>	''	''	''	''	''	''
EX_ade(e)	Adenine exchange	[e] : ade <==>	''	''	''	''	''	''
EX_adn(e)	Adenosine exchange	[e] : adn <==>	''	''	''	''	''	''
EX_adrnl(e)	Adrenaline exchange	[e] : adrnl <==>	''	''	''	''	''	''
EX_ala-L(e)	L-Alanine exchange	[e] : ala-L <==>	''	''	''	''	''	''
EX_arg-L(e)	L-Arginine exchange	[e] : arg-L <==>	''	''	''	''	''	''
EX_ascb-L(e)	L-Ascorbate exchange	[e] : ascb-L <==>	''	''	''	''	''	''
EX_bilglcur(e)	Bilirubin monoglucuronide exchange	[e] : bilglcur <==>	''	''	''	''	''	''
EX_ca2(e)	Calcium exchange	[e] : ca2 <==>	''	''	''	''	''	''
EX_camp(e)	cAMP exchange	[e] : camp <==>	''	''	''	''	''	''
EX_chol(e)	Choline exchange	[e] : chol <==>	''	''	''	''	''	''
EX_cl(e)	Chloride exchange	[e] : cl <==>	''	''	''	''	''	''
EX_co(e)	Carbon monoxide exchange	[e] : co <==>	''	''	''	''	''	''
EX_co2(e)	CO2 exchange	[e] : co2 <==>	''	''	''	''	''	''
EX_cys-L(e)	L-Cysteine exchange	[e] : cys-L <==>	''	''	''	''	''	''
EX_dhdascb(e)	Dehydroascorbate exchange	[e] : dhdascb <==>	''	''	''	''	''	''
EX_dopa(e)	Dopamine exchange	[e] : dopa <==>	''	''	''	''	''	''
EX_etha(e)	Ethanolamine exchange	[e] : etha <==>	''	''	''	''	''	''
EX_fe2(e)	Fe2+ exchange	[e] : fe2 <==>	''	''	''	''	''	''
EX_fru(e)	D-Fructose exchange	[e] : fru <==>	''	''	''	''	''	''
EX_fum(e)	Fumarate exchange	[e] : fum <==>	''	''	''	''	''	''
EX_gal(e)	D-Galactose exchange	[e] : gal <==>	''	''	''	''	''	''
EX_gam(e)	D-Glucosamine exchange	[e] : gam <==>	''	''	''	''	''	''
EX_glc(e)	D-Glucose exchange	[e] : glc-D <==>	''	''	''	''	''	''
EX_gln-L(e)	L-Glutamine exchange	[e] : gln-L <==>	''	''	''	''	''	''
EX_gluala(e)	5-L-Glutamyl-L-alanine exchange	[e] : gluala <==>	''	''	''	''	''	''
EX_gly(e)	Glycine exchange	[e] : gly <==>	''	''	''	''	''	''
EX_glyc(e)	Glycerol exchange	[e] : glyc <==>	''	''	''	''	''	''
EX_gthox(e)	Oxidized glutathione exchange	[e] : gthox <==>	''	''	''	''	''	''
EX_h(e)	H+ exchange	[e] : h <==>	''	''	''	''	''	''
EX_h2o(e)	H2O exchange	[e] : h2o <==>	''	''	''	''	''	''
EX_h2o2(e)	Hydrogen peroxide exchange	[e] : h2o2 <==>	''	''	''	''	''	''
EX_hco3(e)	Bicarbonate exchange	[e] : hco3 <==>	''	''	''	''	''	''
EX_hcyst-L(e)	L-homocysteine exchange	[e] : hcys-L <==>	''	''	''	''	''	''
EX_hdca(e)	Hexadecanoate (n-C16:0) exchange	[e] : hdca <==>	''	''	''	''	''	''
EX_hxan(e)	Hypoxanthine exchange	[e] : hxan <==>	''	''	''	''	''	''
EX_ins(e)	Inosine exchange	[e] : ins <==>	''	''	''	''	''	''
EX_k(e)	K+ exchange	[e] : k <==>	''	''	''	''	''	''
EX_lac-D(e)	D-lactate exchange	[e] : lac-D <==>	''	''	''	''	''	''
EX_lac-L(e)	L-Lactate exchange	[e] : lac-L <==>	''	''	''	''	''	''
EX_leuktrA4(e)	Leukotriene A4 exchange	[e] : leuktrA4 <==>	''	''	''	''	''	''
EX_leuktrB4(e)	Leukotriene B4 exchange	[e] : leuktrB4 <==>	''	''	''	''	''	''
EX_lnlc(e)	linoleic acid (all cis C18:2) exchange	[e] : lnlc <==>	''	''	''	''	''	''
EX_mal-L(e)	L-Malate exchange	[e] : mal-L <==>	''	''	''	''	''	''
EX_man(e)	D-Mannose exchange	[e] : man <==>	''	''	''	''	''	''
EX_mepi(e)	Metanephrine exchange	[e] : mepi <==>	''	''	''	''	''	''
EX_met-L(e)	L-Methionine exchange	[e] : met-L <==>	''	''	''	''	''	''
EX_na1(e)	Sodium exchange	[e] : na1 <==>	''	''	''	''	''	''
EX_nac(e)	Nicotinate exchange	[e] : nac <==>	''	''	''	''	''	''
EX_ncam(e)	Nicotinamide exchange	[e] : ncam <==>	''	''	''	''	''	''
EX_nh4(e)	Ammonia exchange	[e] : nh4 <==>	''	''	''	''	''	''
EX_normete-L(e)	L-Normetanephrine exchange	[e] : normete-L <==>	''	''	''	''	''	''
EX_nrpphr(e)	Norepinephrine exchange	[e] : nrpphr <==>	''	''	''	''	''	''
EX_o2(e)	O2 exchange	[e] : o2 <==>	''	''	''	''	''	''
EX_ocdcea(e)	octadecenoate (n-C18:1) exchange	[e] : ocdcea <==>	''	''	''	''	''	''
EX_orot(e)	Orotate exchange	[e] : orot <==>	''	''	''	''	''	''
EX_phe-L(e)	L-Phenylalanine exchange	[e] : phe-L <==>	''	''	''	''	''	''
EX_pi(e)	Phosphate exchange	[e] : pi <==>	''	''	''	''	''	''
EX_ptrc(e)	Putrescine exchange	[e] : ptrc <==>	''	''	''	''	''	''
EX_pydam(e)	Pyridoxamine exchange	[e] : pydam <==>	''	''	''	''	''	''
EX_pydx(e)	Pyridoxal exchange	[e] : pydx <==>	''	''	''	''	''	''
EX_pydxn(e)	Pyridoxine exchange	[e] : pydxn <==>	''	''	''	''	''	''
EX_pyr(e)	Pyruvate exchange	[e] : pyr <==>	''	''	''	''	''	''
EX_ribflv(e)	Riboflavin exchange	[e] : ribflv <==>	''	''	''	''	''	''
EX_spmd(e)	Spermidine exchange	[e] : spmd <==>	''	''	''	''	''	''
EX_sprm(e)	Spermine exchange	[e] : sprm <==>	''	''	''	''	''	''
EX_thm(e)	Thiamin exchange	[e] : thm <==>	''	''	''	''	''	''
EX_thmmp(e)	Thiamin monophosphate exchange	[e] : thmmp <==>	''	''	''	''	''	''
EX_urea(e)	Urea exchange	[e] : urea <==>	''	''	''	''	''	''
EX_uri(e)	Uridine exchange	[e] : uri <==>	''	''	''	''	''	''
FACOAL160	fatty-acid--CoA ligase (hexadecanoate)	[c] : atp + coa + hdca <==> amp + pmtcoa + ppi	Fatty acid activation	Acsl1.1	EC-6.2.1.3	YES	YES	Arduini et al. JBC 1992 267(18):12673-12681
FACOAL181	fatty-acid--CoA ligase (octadecenoate)	[c] : atp + coa + ocdcea <==> amp + odecoa + ppi	Fatty acid activation	Acsl1.1	EC-6.2.1.3	YES	YES	Arduini et al. JBC 1992 267(18):12673-12681
FACOAL1821	fatty-acid--CoA ligase	[c] : atp + coa + lnlc <==> amp + lnlccoa + ppi	Fatty acid activation	Acsl1.1	EC-6.2.1.3	YES	YES	Arduini et al. JBC 1992 267(18):12673-12681
FADDP	FAD diphosphatase	[c] : fad + h2o --> amp + fmn + (2) h	Riboflavin Metabolism	EnpP1.1	EC-3.6.1.9	NO	YES	Hustad et al. 2002 Clin Chem 48:1571-7, Mandula et al. Blood 1970 36(4):491-9
FBA	fructose-bisphosphate aldolase	[c] : fdp <==> dhap + g3p	Glycolysis/Gluconeogenesis	Aldoc.1, Aldoa.2, Aldoa.1, Aldoa.3	EC-4.1.2.13	YES	NO	Surgenor The RBC 1974
FBP26	Fructose-2,6-bisphosphate 2-phosphatase	[c] : f26bp + h2o --> f6p + pi	Fructose and Mannose Metabolism	Pfkfb4.1, Pfkfb1.1, Pfkfb3.1, Pfkfb2.1, Fbp2.1, Fbp1.1	EC-3.1.3.46	NO	NO	Moriyasu et al. 1988 J Biochem 103:903-4
FCLT	Ferrochelatase	[c] : fe2 + ppp9 --> (2) h + pheme	Heme Biosynthesis	Fech.1, Fech.2	EC-4.99.1.1	NO	YES	Anderson et al. Am J Med 63(3):359-364 (1977)
FE2t1	iron (II) transport	fe2[e] <==> fe2[c]	Transport, Extracellular	''	''	''	NO	''
FMNAT	FMN adenylyltransferase	[c] : atp + fmn + h --> fad + ppi	Riboflavin Metabolism	FadS.1, FadS.2	EC-2.7.7.2	NO	YES	Hustad et al. 2002 Clin Chem 48:1571-7, Mandula et al. Blood 1970 36(4):491-9
FRUt1r	D-fructose transport in via uniport	fru[e] <==> fru[c]	Transport, Extracellular	Slc2a8.1-e, Slc2a7.1-e, Slc2a11.1-e, Slc2a2.1-e, Slc2a5.1-e	''	NO	NO	Beutler et al. 1969 J Clin Invest 48(3):461-6
FUM	fumarase	[c] : fum + h2o <==> mal-L	Citric Acid Cycle	Fh.1	EC-4.2.1.2	YES	NO	Simpson et al. Biochimica et Biophysica Acta 1982 707:191-200
FUMtr	Fumarate transport via diffusion (reversible)	fum[e] <==> fum[c]	Transport, Extracellular	''	''	''	NO	Simpson et al. Biochimica et Biophysica Acta 1982 707:191-200
G6PDA	glucosamine-6-phosphate deaminase	[c] : gam6p + h2o --> f6p + nh4	Aminosugar Metabolism	Gnpda1.1	EC-3.5.99.6	YES	NO	Weidanz et al. 1995 Br J Haematol 91(1):72-9
G6PDH2r	glucose 6-phosphate dehydrogenase	[c] : g6p + nadp <==> 6pgl + h + nadph	Pentose Phosphate Pathway	G6pd.1	1.1.1.49	YES	NO	Surgenor The RBC 1974
GALK	galactokinase	[c] : atp + gal --> adp + gal1p + h	Galactose metabolism	Galk1.1	EC-2.7.1.6	YES	YES	Surgenor The RBC 1974
GALOR	D-Galactose:NADP+ 1-oxidoreductase	[c] : gal + h + nadph <==> galt + nadp	Galactose metabolism	Akr1a1.2, Akr1a1.1, Akr1b1.1	EC-1.1.1.21	YES	YES	Surgenor The RBC 1974
GALT	galactose-1-phosphate uridylyltransferase	[c] : gal1p + h + utp <==> ppi + udpgal	Galactose metabolism	Galt.1, Galt.3, Galt.2	EC-2.7.7.10	NO	YES	Surgenor The RBC 1974
GALt1r	galactose transport (uniport)	gal[e] <==> gal[c]	Transport, Extracellular	Slc2a1.1-e, Slc2a3.1-e	''	YES	YES	Surgenor The RBC 1974
GALU	UTP-glucose-1-phosphate uridylyltransferase	[c] : g1p + h + utp <==> ppi + udpg	Galactose metabolism	Ugp2.2, Ugp2.1	EC-2.7.7.9	YES	YES	Surgenor The RBC 1974
GAMt1r	glucosamine transport (uniport)	gam[e] <==> gam[c]	Transport, Extracellular	Slc2a4.1-e, Slc2a1.1-e	''	YES	NO	Weidanz et al. 1995 Br J Haematol 91(1):72-9
GAPD	glyceraldehyde-3-phosphate dehydrogenase	[c] : g3p + nad + pi <==> 13dpg + h + nadh	Glycolysis/Gluconeogenesis	Gapdh.1	EC-1.2.1.12	YES	YES	Surgenor The RBC 1974
GGLUCT	gamma-glutamylcyclotransferase	gluala[e] --> 5oxpro[c] + ala-L[c]	Glutathione Metabolism	Gctg.1	EC-2.3.2.4,	NO	NO	Reid et al. Am J Physio End/Met 2000 278(3):E405-412
GK1	guanylate kinase (GMP:ATP)	[c] : atp + gmp <==> adp + gdp	Nucleotides	Guk1.1	EC-2.7.4.8	YES	NO	Surgenor The RBC 1974
GLCt1r	glucose transport (uniport)	glc-D[e] <==> glc-D[c]	Transport, Extracellular	Slc2a3.1-e, Slc2a1.1-e, Slc2a4.1-e	''	YES	NO	Surgenor The RBC 1974
GLNS	glutamine synthetase	[c] : atp + glu-L + nh4 --> adp + gln-L + h + pi	Glutamate metabolism	Glul.1	EC-6.3.1.2	YES	NO	''
GLNt4	L-glutamine reversible transport via sodium symport	gln-L[e] + na1[e] --> gln-L[c] + na1[c]	Transport, Extracellular	Slc38a4.1, Slc38a1.1, Slc6a14.1, Slc38a2.1	''	NO	NO	Tunnicliff Comp Biochem Physio 1994 108A(4):471-8
GLUCYS	gamma-glutamylcysteine synthetase	[c] : atp + cys-L + glu-L --> adp + glucys + h + pi	Glutathione Metabolism	Gclm.1+Gclc.1	EC-6.3.2.2	YES	NO	Reid et al. Am J Physio End/Met 2000 278(3):E405-412
GLYCt	glycerol transport via channel	glyc[e] <==> glyc[c]	Transport, Extracellular	''	''	''	NO	Bruckdorfer et al. 1969 BBA - Biomembranes 183(2):334-345
GLYK	glycerol kinase	[c] : atp + glyc --> adp + glyc3p + h	Glycerophospholipid Metabolism	Gkp3.1, Gk.1, Gk.2, Gk2.1	2.7.1.30	NO	NO	Allan et al. BBA - Biomembranes 1976 455(3):824-830
GLYOX	hydroxyacylglutathione hydrolase	[c] : h2o + lgt-S --> gthrd + h + lac-D	Pyruvate Metabolism	Hagh.1	EC-3.1.2.6	YES	NO	McLellan et al. 1988 Mechanisms of Ageing and Dev 48(1):63-71, Thornalley Biochem J 1988;254:751-755.
GLYt7(211)r	glycine reversible transport via sodium and chloride symport (2:1:1)	cl[e] + gly[e] + (2) na1[e] <==> cl[c] + gly[c] + (2) na1[c]	Transport, Extracellular	Slc6a9.1, Slc6a9.2	''	NO	NO	Tunnicliff Comp Biochem Physio 1994 108A(4):471-8
GMPR	GMP reductase	[c] : gmp + (2) h + nadph --> imp + nadp + nh4	Nucleotides	GmpR.1	EC-1.7.1.7	YES	NO	Bontemps et al. Biochem J 1988 250(3):687-96
GMPS2	GMP synthase	[c] : atp + gln-L + h2o + xmp --> amp + glu-L + gmp + (2) h + ppi	Nucleotides	Gmps.1	EC-6.3.5.2	YES	NO	Surgenor The RBC 1974
GND	phosphogluconate dehydrogenase	[c] : 6pgc + nadp --> co2 + nadph + ru5p-D	Pentose Phosphate Pathway	Pgd.1	EC-1.1.1.44	YES	NO	Surgenor The RBC 1974
GPAM_hs_16_0	glycerol-3-phosphate acyltransferase (C16:0)	[c] : glyc3p + pmtcoa --> alpa_hs_16_0 + coa	Diacylglycerol Synthesis	Gpam.1	2.3.1.15	NO	NO	Allan et al. BBA - Biomembranes 1976 455(3):824-830
GPAM_hs_18_1	glycerol-3-phosphate acyltransferase (C18:1)	[c] : glyc3p + odecoa --> alpa_hs_18_1 + coa	Diacylglycerol Synthesis	Gpam.1	2.3.1.15	NO	NO	Allan et al. BBA - Biomembranes 1976 455(3):824-830
GPAM_hs_18_2	glycerol-3-phosphate acyltransferase (C18:2)	[c] : glyc3p + lnlccoa --> alpa_hs_18_2 + coa	Diacylglycerol Synthesis	Gpam.1	2.3.1.15	NO	NO	Allan et al. BBA - Biomembranes 1976 455(3):824-830
GPDDA1	Glycerophosphodiester phosphodiesterase (Glycerophosphocholine)	[c] : g3pc + h2o --> chol + glyc3p + h	Glycerophospholipid Metabolism	''	3.1.4.46	''	NO	Surgenor The RBC 1974
GTHDH	Glutathione dehydrogenase (dehydroascorbate reductase)	[c] : dhdascb + (2) gthrd --> ascb-L + gthox	Ascorbate and Aldarate Metabolism	''	EC-1.8.5.1	NO	YES	Basu et al. 1979 Biochem and Biophys Res Comm 90(4):1335-1340
GTHO	glutathione oxidoreductase	[c] : gthox + h + nadph --> (2) gthrd + nadp	Glutamate metabolism	Gsr.2	1.8.1.7	YES	YES	Surgenor The RBC 1974
GTHOXti2	oxidized glutathione irreversible active transport (rbc)	atp[c] + gthox[c] + h2o[c] --> adp[c] + gthox[e] + h[c] + pi[c]	Transport, Extracellular	''	''	''	YES	Srivastava et al. JBC 1969 244:9-16
GTHP	glutathione peridoxase	[c] : (2) gthrd + h2o2 <==> gthox + (2) h2o	Glutathione Metabolism	Prdx2.3, Prdx1.1, Prdx1.2, Gpx1.2, Prdx1.3, Gpx1.1, Gpx4.1, Prdx2.1, Prdx2.2	EC-1.11.1.9	YES	YES	Surgenor The RBC 1974
GTHS	glutathione synthetase	[c] : atp + glucys + gly --> adp + gthrd + h + pi	Glutathione Metabolism	Gss.1	EC-6.3.2.3	YES	NO	Reid et al. Am J Physio End/Met 2000 278(3):E405-412
GUACYC	guanylate cyclase	[c] : gtp --> 35cgmp + ppi	Nucleotides	Gucy2D.1, Gucy1A2B3.1, Gucy1A2B2.1, Gucy1A3B2.1, Gucy2F.1, Npr2.1, Gucy1A3B3.1, Gucy2C.1, Npr2.2, Npr1.1	4.6.1.2	NO	NO	Sager et al. 1996 Scandinavian J Clin & Lab Investigation (1996) 56(4):289-293
GUAPRT	guanine phosphoribosyltransferase	[c] : gua + prpp --> gmp + ppi	Salvage Pathway	HprT1.1	EC-2.4.2.8	YES	YES	Surgenor The RBC 1974
GULN3D	L-gulonate 3-dehydrogenase	[c] : guln + nad <==> 3dhguln + h + nadh	Pentose and Glucuronate Interconversions	Cryl1.	EC-1.1.1.45	NO	NO	Surgenor The RBC 1974
GULND	gulonate dehydrogenase	[c] : glcur + h + nadph <==> guln + nadp	Pentose and Glucuronate Interconversions	''	EC-1.1.1.19	''	NO	Surgenor The RBC 1974
H2O2t	hydrogen peroxide transport via diffusion	h2o2[e] <==> h2o2[c]	Transport, Extracellular	''	''	''	NO	''
H2Ot	H2O transport via diffusion	h2o[e] <==> h2o[c]	Transport, Extracellular	Slc5a1.1-e	''	NO	NO	''
HCO3_CLt	bicarbonate transport (Cl-/HCO3- exchange)	cl[c] + hco3[e] <==> cl[e] + hco3[c]	Transport, Extracellular	Slc4a1.1-e	''	YES	NO	''
HCO3E	Carbonic anhydrase	[c] : co2 + h2o <==> h + hco3	Miscellaneous	Ca1.1, Ca2.1, Ca3.1	EC-4.2.1.1	YES	NO	Surgenor The RBC 1974
HCYSte	Homocysteine transport (extracellular)	hcys-L[e] <==> hcys-L[c]	Transport, Extracellular	''	''	''	NO	Anderson et al. Clin Chem 1992 38(7):1311-1315, Freitag et al. J Bio Chem 1981 256:6102-8
HDCAtr	fatty acid transport via diffusion	hdca[e] <==> hdca[c]	Transport, Extracellular	''	''	''	NO	Arduini et al. JBC 1992 267(18):12673-12681
HEX1	hexokinase (D-glucose:ATP)	[c] : atp + glc-D --> adp + g6p + h	Glycolysis/Gluconeogenesis	Hk2.1, Hk1.3, Hk1.1, Hk1.2, Hk3.1, Flj22761.1, Hk1.4, Hk1.5	EC-2.7.1.1	NO	NO	Surgenor The RBC 1974
HEX10	hexokinase (D-glucosamine:ATP)	[c] : atp + gam --> adp + gam6p + h	Aminosugar Metabolism	Hk1.3, Hk1.2, Hk1.5, Flj22761.1, Hk2.1, Hk1.4, Hk3.1, Hk1.1	EC-2.7.1.1	NO	NO	Weidanz et al. 1995 Br J Haematol 91(1):72-9
HEX4	hexokinase (D-mannose:ATP)	[c] : atp + man --> adp + h + man6p	Fructose and Mannose Metabolism	Hk1.1, Hk1.3, Hk1.4, Hk1.2, Hk1.5, Hk3.1, Flj22761.1, Hk2.1	EC-2.7.1.7	NO	NO	Beutler et al. 1969 J Clin Invest 48(3):461-6
HEX7	hexokinase (D-fructose:ATP)	[c] : atp + fru --> adp + f6p + h	Fructose and Mannose Metabolism	Hk1.4, Hk3.1, Hk1.1, Hk1.5, Hk2.1, Hk1.3, Flj22761.1, Hk1.2	EC-2.7.1.1	NO	NO	Beutler et al. 1969 J Clin Invest 48(3):461-6
HMBS	hydroxymethylbilane synthase	[c] : h2o + (4) ppbng --> hmbil + (4) nh4	Heme Biosynthesis	Hmbs.1	EC-4.3.1.8	YES	YES	Anderson et al. Am J Med 63(3):359-364 (1977)
HOXG	Heme oxygenase 1	[c] : (5) h + (3) nadph + (3) o2 + pheme --> biliverd + co + fe2 + (3) h2o + (3) nadp	Heme Degradation	Hmox2.1, Hmox1.1	EC-1.14.99.3	NO	NO	Anderson et al. Am J Med 63(3):359-364 (1977)
Ht	proton diffusion	h[e] <==> h[c]	Transport, Extracellular	''	''	''	''	''
HXPRT	hypoxanthine phosphoribosyltransferase (Hypoxanthine)	[c] : hxan + prpp --> imp + ppi	Salvage Pathway	HprT1.1	EC-2.4.2.8	YES	YES	Surgenor The RBC 1974
HYXNt	Hypoxanthine transport	hxan[e] <==> hxan[c]	Transport, Extracellular	Slc29a2.1-e	''	NO	YES	Surgenor The RBC 1974
ICDHy	isocitrate dehydrogenase (NADP)	[c] : icit + nadp --> akg + co2 + nadph	Citric Acid Cycle	Idh1.1	EC-1.1.1.42	YES	NO	Wang et al. Biochemical Medicine 1974 11(4):327-337
IMPD	IMP dehydrogenase	[c] : h2o + imp + nad --> h + nadh + xmp	Nucleotides	ImpDH1.1, ImpDH2.1, ImpDH1.2	EC-1.1.1.205	NO	NO	Surgenor The RBC 1974
INSt	Inosine transport (diffusion)	ins[e] <==> ins[c]	Transport, Extracellular	Slc29a1.1-e	''	YES	YES	Surgenor The RBC 1974
KCCt	K+-Cl- cotransport	cl[e] + k[e] <==> cl[c] + k[c]	Transport, Extracellular	Slc12a7.1-e	''	YES	NO	Lauf et al. 1992 Am J Physiol Cell Physiol 263:C917-932
LDH_L	L-lactate dehydrogenase	[c] : lac-L + nad <==> h + nadh + pyr	Glycolysis/Gluconeogenesis	Ldhb.1, Ldha.1	EC-1.1.1.27	YES	NO	Surgenor The RBC 1974
LEUKTRA4t	leukotriene A4 transmembrane (homo sapiens) transport	leuktrA4[e] <==> leuktrA4[c]	Transport, Extracellular	''	''	''	NO	McGee et al. PNAS 1986 83:1349-1353
LEUKTRB4t	leukotriene B4 transmembrane (homo sapiens) transport	leuktrB4[e] <==> leuktrB4[c]	Transport, Extracellular	''	''	''	NO	McGee et al. PNAS 1986 83:1349-1353
LGTHL	lactoylglutathione lyase	[c] : gthrd + mthgxl --> lgt-S	Pyruvate Metabolism	Glo1.1	EC-4.4.1.5	YES	NO	McLellan et al. 1988 Mechanisms of Ageing and Dev 48(1):63-71, Thornalley Biochem J 1988;254:751-755.
L-LACt2r	L-lactate reversible transport via proton symport	h[e] + lac-L[e] <==> h[c] + lac-L[c]	Transport, Extracellular	Slc16a1.1	''	YES	NO	McLellan et al. 1988 Mechanisms of Ageing and Dev 48(1):63-71, Thornalley Biochem J 1988;254:751-755.
LNLCCPT1	carnitine O-palmitoyltransferase	[c] : crn + lnlccoa --> coa + lnlccrn	Carnitine shuttle	Cpt1a.1	EC-2.3.1.21	YES	NO	Arduini et al. JBC 1992 267(18):12673-12681
LNLCCPT2rbc	carnitine transferase	[c] : coa + lnlccrn --> crn + lnlccoa	Fatty acid activation	Acsl1.1	EC-6.2.1.3	YES	YES	Arduini et al. JBC 1992 267(18):12673-12681
LNLCt	Linoleic acid (n-C18:2) transport in via diffusion	lnlc[e] <==> lnlc[c]	Transport, Extracellular	''	''	''	YES	Arduini et al. JBC 1992 267(18):12673-12681
LPASE_16_0	lysophospholipase (C16:0)	[c] : h2o + lpchol_hs_16_0 --> g3pc + h + hdca	Glycerophospholipid Metabolism	Lgals13, Pla2g4a.1, Clc.1	''	NO	NO	Surgenor The RBC 1974
LPASE_18_1	lysophospholipase (C18:1)	[c] : h2o + lpchol_hs_18_1 --> g3pc + h + ocdcea	Glycerophospholipid Metabolism	Lgals13, Pla2g4a.1, Clc.1	''	NO	NO	Surgenor The RBC 1974
LPASE_18_2	lysophospholipase (C18:w)	[c] : h2o + lpchol_hs_18_2 --> g3pc + h + lnlc	Glycerophospholipid Metabolism	Lgals13, Pla2g4a.1, Clc.1	''	NO	NO	Surgenor The RBC 1974
LTA4H	Leukotriene A-4 hydrolase	[c] : h2o + leuktrA4 --> leuktrB4	Eicosanoid Metabolism	Lta4h.1	EC-3.3.2.6	YES	NO	McGee et al. PNAS 1986 83:1349-1353
MALt	Malate exchange, diffusion	mal-L[e] <==> mal-L[c]	Transport, Extracellular	''	EC-3.2.1.20	''	NO	Simpson et al. Biochimica et Biophysica Acta 1982 707:191-200
MAN6PI	mannose-6-phosphate isomerase	[c] : man6p <==> f6p	Fructose and Mannose Metabolism	Mpi.1	EC-5.3.1.8	NO	NO	Beutler et al. 1969 J Clin Invest 48(3):461-6
MANt1r	mannose transport (uniport)	man[e] <==> man[c]	Transport, Extracellular	Slc2a1.1-e, Slc2a3.1-e	''	YES	NO	Beutler et al. 1969 J Clin Invest 48(3):461-6
MDH	malate dehydrogenase	[c] : mal-L + nad <==> h + nadh + oaa	Citric Acid Cycle	Mdh1.1	EC-1.1.1.37	YES	NO	Simpson et al. Biochimica et Biophysica Acta 1982 707:191-200
MDRPD	5-Methylthio-5-deoxy-D-ribulose 1-phosphate dehydratase	[c] : 5mdru1p --> dkmpp + h2o	Methionine Salvage	''	''	''	NO	''
ME2	malic enzyme (NADP)	[c] : mal-L + nadp --> co2 + nadph + pyr	Pyruvate Metabolism	Me1.1	EC-1.1.1.40	NO	NO	Simpson et al. Biochimica et Biophysica Acta 1982 707:191-200
MEPIVESSte	metanephrine secretion via secretory vesicle (ATP driven)	(2) atp[c] + (2) h2o[c] + (3) mepi[c] --> (2) adp[c] + (2) h[c] + (3) mepi[e] + (2) pi[c]	Transport, Extracellular	''	''	''	NO	''
METAT	methionine adenosyltransferase	[c] : atp + h2o + met-L --> amet + pi + ppi	Methionine Metabolism	Mat2ab1, Mat1a.1, Mat2ab2	EC-2.5.1.6	NO	NO	Anderson et al. Clin Chem 1992 38(7):1311-1315, Freitag et al. J Bio Chem 1981 256:6102-8
METtec	L-methionine transport via diffusion (extracellular to cytosol)	met-L[e] <==> met-L[c]	Transport, Extracellular	Slc43a1.1, Slc43a2.1	''	YES	NO	Anderson et al. Clin Chem 1992 38(7):1311-1315, Freitag et al. J Bio Chem 1981 256:6102-8
MGSA	methylglyoxal synthase	[c] : dhap --> mthgxl + pi	Pyruvate Metabolism	''	EC-4.2.3.3	NO	NO	McLellan et al. 1988 Mechanisms of Ageing and Dev 48(1):63-71, Thornalley Biochem J 1988;254:751-755.
MI1345PP	inositol-1,3,4,5-trisphosphate 5-phosphatase	[c] : h2o + mi1345p --> mi134p + pi	Inositol Phosphate Metabolism	Inpp5d.1, Synj1.1, Synj1.2	EC-3.1.3.56	YES	NO	PMID: 2170402,PMID:1318025,PMID:1318025,Ferrell et al. 1984 JCB 98(6):1992,Downes et al. 1982 Biochem J 203(1):169-177,Widdas J Physiol 1954 125:163-180
MI145PK	inositol-1,4,5-trisphosphate 3-kinase	[c] : atp + mi145p --> adp + h + mi1345p	Inositol Phosphate Metabolism	Itpkb.1, Itpka.1, Itpkc.1	EC-2.7.1.127	NO	NO	PMID: 2170402,PMID:1318025,PMID:1318025,Ferrell et al. 1984 JCB 98(6):1992,Downes et al. 1982 Biochem J 203(1):169-177,Widdas J Physiol 1954 125:163-180
MI145PP	inositol-1,4,5-trisphosphate 5-phosphatase	[c] : h2o + mi145p --> mi14p + pi	Inositol Phosphate Metabolism	Inpp5d.1, Synj1.1, Synj1.2	EC-3.1.3.56	YES	NO	PMID: 2170402,PMID:1318025,PMID:1318025,Ferrell et al. 1984 JCB 98(6):1992,Downes et al. 1982 Biochem J 203(1):169-177,Widdas J Physiol 1954 125:163-180
MI1PP	myo-inositol 1-phosphatase	[c] : h2o + mi1p-D --> inost + pi	Inositol Phosphate Metabolism	Impa1.1	EC-3.1.3.25	YES	NO	PMID: 2170402,PMID:1318025,PMID:1318025,Ferrell et al. 1984 JCB 98(6):1992,Downes et al. 1982 Biochem J 203(1):169-177,Widdas J Physiol 1954 125:163-180
MI1PS	myo-Inositol-1-phosphate synthase	[c] : g6p --> mi1p-D	Inositol Phosphate Metabolism	Isyna1.1	EC-5.5.1.4	YES	NO	PMID: 2170402,PMID:1318025,PMID:1318025,Ferrell et al. 1984 JCB 98(6):1992,Downes et al. 1982 Biochem J 203(1):169-177,Widdas J Physiol 1954 125:163-180
MTAP	5-methylthioadenosine phosphorylase	[c] : 5mta + pi --> 5mdr1p + ade	Arginine and Proline Metabolism	Mtap.1	EC-2.4.2.28	YES	NO	Sahota et al. Clinica Chimica Acta 1983 138(2):283-290
MTRI	5-methylthioribose-1-phosphate isomerase	[c] : 5mdr1p <==> 5mdru1p	Methionine Salvage	''	5.3.1.23	''	NO	''
NACt	Nicotinic acid uptake	nac[e] <==> nac[c]	Transport, Extracellular	''	''	''	NO	Sofue et al. Biochem J (1992) 288:669-674, Totskii et al. Ukr Biokhim Zh (1979) 51(3):241-5
NADK	NAD kinase	[c] : atp + nad --> adp + h + nadp	NAD Metabolism	Nadk.1	2.7.1.23	NO	''	Raghuramulu et al. Biochem J (1964) 96:837
NADPN	NADP nucleosidase	[c] : h2o + nadp --> adprbp + h + ncam	NAD Metabolism	''	3.2.2.6	''	''	Raghuramulu et al. Biochem J (1964) 96:837
NADS2	NAD synthase (glutamine-hydrolysing)	[c] : atp + dnad + gln-L + h2o --> amp + glu-L + h + nad + ppi	NAD Metabolism	Nadsyn1.1	6.3.5.1	YES	NO	Raghuramulu et al. Biochem J (1964) 96:837
NaKt	Na+/K+ exchanging ATPase _ 1	atp[c] + h2o[c] + k[e] + na1[c] --> adp[c] + h[c] + k[c] + na1[e] + pi[c]	Transport, Extracellular	Atp1a1b1, Atp1a1b2, Atp1a1b3, Atp1a1b4	EC-3.6.3.9	YES	YES	Surgenor The RBC 1974
NAt	sodium transport (uniport)	na1[e] <==> na1[c]	Transport, Extracellular	Slc5a3.1-e, Slc5a1.1-e, Slc5a5.1-e	''	NO	NO	''
NCAMt	Nicotinamide acid uptake	ncam[e] <==> ncam[c]	Transport, Extracellular	''	''	''	NO	Sofue et al. Biochem J (1992) 288:669-674, Totskii et al. Ukr Biokhim Zh (1979) 51(3):241-5
NDPK1	nucleoside-diphosphate kinase (ATP:GDP)	[c] : atp + gdp <==> adp + gtp	Nucleotides	NME12.2, NME12.1, NME3.1, NME7.2, NME6.1, NME7.1	EC-2.7.4.6	NO	NO	Surgenor The RBC 1974
NDPK2	nucleoside-diphosphate kinase (ATP:UDP)	[c] : atp + udp <==> adp + utp	Nucleotides	NME3.1, NME6.1, NME7.2, NME7.1, NME12.2, NME12.1	2.7.4.6	NO	NO	Gilles et al. 1991 J Biol Chem 266:8784-8789
NDPK3	nucleoside-diphosphate kinase (ATP:CDP)	[c] : atp + cdp <==> adp + ctp	Nucleotides	NME7.2, NME7.1, NME3.1, NME12.2, NME6.1, NME12.1	2.7.4.6	NO	NO	Gilles et al. 1991 J Biol Chem 266:8784-8789
NH4t3r	ammonia transport via proton antiport	h[c] + nh4[e] <==> h[e] + nh4[c]	Transport, Extracellular	Rhbg.1-e, Rhag.1-e	''	NO	NO	''
NICRNS	NICRNS	[c] : atp + nicrns --> adp + h + nicrnt	NAD Metabolism	''	''	''	NO	Raghuramulu et al. Biochem J (1964) 96:837
NMNATr	nicotinamide-nucleotide adenylyltransferase	[c] : atp + h + nmn <==> nad + ppi	NAD Metabolism	Nmnat3.1	2.7.7.1	YES	NO	Raghuramulu et al. Biochem J (1964) 96:837
NNATr	nicotinate-nucleotide adenylyltransferase	[c] : atp + h + nicrnt <==> dnad + ppi	NAD Metabolism	Nmnat3.1	2.7.7.18	YES	NO	Raghuramulu et al. Biochem J (1964) 96:837
NORMETEVESSte	L-Normetanephrine seceretion via secretory vesicle (ATP driven)	(2) atp[c] + (2) h2o[c] + (3) normete-L[c] --> (2) adp[c] + (2) h[c] + (3) normete-L[e] + (2) pi[c]	Transport, Extracellular	''	''	''	NO	''
NP1	nucleotide phosphatase	[c] : h + nac + r1p --> nicrns + pi	NAD Metabolism	Np.1	2.4.2.1	YES	NO	Raghuramulu et al. Biochem J (1964) 96:837
NRPPHRtu	Norepinephrine uniport	nrpphr[e] <==> nrpphr[c]	Transport, Extracellular	Slc22a2.2, Slc22a2.1, Slc22a3.1	''	NO	NO	Azoui et al. 1996 Experimental Physio 81:421-434
NT5C	5-nucleotidase	[c] : h2o + nicrnt --> nicrns + pi	NAD Metabolism	Nt5C2.1	3.1.3.5	YES	NO	Raghuramulu et al. Biochem J (1964) 96:837
NTD11	5-nucleotidase (IMP)	[c] : h2o + imp --> ins + pi	Purine Catabolism	Nt5C2.1	EC-3.1.3.5	YES	YES	Surgenor The RBC 1974
NTD2	5-nucleotidase (UMP)	[c] : h2o + ump --> pi + uri	Pyrimidine Catabolism	Nt5C3.1	EC-3.1.3.5	YES	NO	Webster et al. 2001 The Metabolic and Molecular Bases of Inherited Diseases, "Hereditary orotic aciduria and other disorders of pyrimidine metabolism"
NTD5_a	5-nucleotidase (dTMP)	[c] : h2o + nmn --> pi + rnam	NAD Metabolism	Nt5C.1	''	NO	NO	Raghuramulu et al. Biochem J (1964) 96:837
NTD7	5-nucleotidase (AMP)	[c] : amp + h2o --> adn + pi	Nucleotides	Nt5C2.1	EC-3.1.3.5	YES	NO	Joshi and Palsson J Theor Biol 1989 141:515-528
NTD9	5-nucleotidase (GMP)	[c] : gmp + h2o --> gsn + pi	Nucleotides	Nt5C2.1	EC-3.1.3.5	YES	NO	Bontemps et al. Biochem J 1988 250(3):687-96
O2t	o2 transport (diffusion)	o2[e] <==> o2[c]	Transport, Extracellular	''	''	''	''	''
OCDCEAtr	fatty acid transport via diffusion	ocdcea[e] <==> ocdcea[c]	Transport, Extracellular	''	''	''	NO	Arduini et al. JBC 1992 267(18):12673-12681
OMPDC	orotidine-5-phosphate decarboxylase	[c] : h + orot5p --> co2 + ump	Pyrimidine Biosynthesis	Umps.1	EC-4.1.1.23	YES	NO	Webster et al. 2001 The Metabolic and Molecular Bases of Inherited Diseases, "Hereditary orotic aciduria and other disorders of pyrimidine metabolism"
OPAHir	5-Oxoproline amidohydrolase (ATP-hydrolysing) (ir)	[c] : 5oxpro + atp + (2) h2o --> adp + glu-L + h + pi	Glutathione Metabolism	Oplah.1	EC-3.5.2.9	NO	NO	Reid et al. Am J Physio End/Met 2000 278(3):E405-412
ORNDC	Ornithine Decarboxylase	[c] : h + orn --> co2 + ptrc	Urea cycle/amino group metabolism	Odc1.1	4.1.1.17	NO	NO	Stabellini et al. (2003) Int J Clinc Pharm Res 23(1):17-22
OROATP	Orotate transporter	h[e] + orot[e] --> h[c] + orot[c]	Transport, Extracellular	''	''	''	NO	Webster et al. 2001 The Metabolic and Molecular Bases of Inherited Diseases, "Hereditary orotic aciduria and other disorders of pyrimidine metabolism"
ORPT	orotate phosphoribosyltransferase	[c] : orot5p + ppi <==> orot + prpp	Pyrimidine Biosynthesis	Umps.1	EC-2.4.2.10	YES	NO	Webster et al. 2001 The Metabolic and Molecular Bases of Inherited Diseases, "Hereditary orotic aciduria and other disorders of pyrimidine metabolism"
PDE1	3,5-cyclic-nucleotide phosphodiesterase	[c] : camp + h2o --> amp + h	Nucleotides	Pde8a.5, Pde8a.3, Pde8a.2, Pde7A.2, Pde11A.1, Pde8a.1, Pde1C.1, Pde4C.1, Pde4B.1, Pde2A.1, Pde3A.1, Pde3B.2, Pde7A.1, Pde8b.1, Pde7B.1, Pde4A.1, Pde1A.2, Pde10A, Pde1B.1, Pde4D.1, Pde1A.1, Pde8a.4, Pde3B.1	EC-3.1.4.17	''	''	''
PDX5PO	pyridoxine 5-phosphate oxidase	[c] : o2 + pdx5p <==> h2o2 + pydx5p	Vitamin B6 Metabolism	PnpO.1	EC-1.4.3.5	YES	YES	Giraud et al. Am J Clin Nutr 1995 62:104-9
PDXPP	Pyridoxine 5-phosphate phosphatase	[c] : h2o + pdx5p --> pi + pydxn	Vitamin B6 Metabolism	PdxP.1	EC-3.1.3.74	YES	YES	Giraud et al. Am J Clin Nutr 1995 62:104-9
PETHCT	phosphoethanolamine cytidyltransferase	[c] : ctp + ethamp + h --> cdpea + ppi	Glycerophospholipid Metabolism	Pcyt2.1	2.7.7.14	NO	NO	Arduini et al. JBC 1992 267(18):12673-12681, Oliveira et al. J Lipid Res 5(2):156 1964, Surgenor The RBC 1974
PFK	phosphofructokinase	[c] : atp + f6p --> adp + fdp + h	Glycolysis/Gluconeogenesis	Pfkl.2, Pfkm.1, Pfkl.1	EC-2.7.1.11	YES	NO	Surgenor The RBC 1974
PFK26	6-phosphofructo-2-kinase	[c] : atp + f6p --> adp + f26bp + h	Fructose and Mannose Metabolism	Pfkfb1.1, Pfkfb4.1, Pfkfb3.1, Pfkfb2.1	EC-2.7.1.105	NO	NO	Moriyasu et al. 1988 J Biochem 103:903-4
PGI	glucose-6-phosphate isomerase	[c] : g6p <==> f6p	Glycolysis/Gluconeogenesis	Gpi.1	EC-5.3.1.9	YES	NO	Surgenor The RBC 1974
PGK	phosphoglycerate kinase	[c] : 3pg + atp <==> 13dpg + adp	Glycolysis/Gluconeogenesis	Pgk1.1	EC-2.7.2.3	YES	YES	Surgenor The RBC 1974
PGL	6-phosphogluconolactonase	[c] : 6pgl + h2o --> 6pgc + h	Pentose Phosphate Pathway	Pgls.1	EC-3.1.1.31	YES	NO	Surgenor The RBC 1974
PGM	phosphoglycerate mutase	[c] : 2pg <==> 3pg	Glycolysis/Gluconeogenesis	Bpgm.1, Bpgm.2	EC-5.4.2.1	YES	NO	Surgenor The RBC 1974
PGMT	phosphoglucomutase	[c] : g1p <==> g6p	Glycolysis/Gluconeogenesis	Pgm2	EC-5.4.2.2	YES	NO	Surgenor The RBC 1974
PHETA1	phenylalanine transaminase	[c] : akg + phe-L <==> glu-L + phpyr	Phenylalanine metabolism	Got1.1	EC-2.6.1.58	YES	NO	Halestrap et al. Biochimica et Biophysica 1974 367(1):102-108
PHEtec	L-phenylalanine transport via diffusion (extracellular to cytosol)	phe-L[e] <==> phe-L[c]	Transport, Extracellular	Slc43a2.1	''	YES	NO	Halestrap et al. Biochimica et Biophysica 1974 367(1):102-108
PI45P5P_16_0_16_0	phosphatidylinositol-4,5-bisphosphate 5-phosphatase (C16:0, C16:0)	[c] : h2o + pail45p_hs_16_0_16_0 --> pail4p_hs_16_0_16_0 + pi	Inositol Phosphate Metabolism	Synj1.2, Synj1.1	EC-3.1.3.36	YES	NO	PMID: 2170402,PMID:1318025,PMID:1318025,Ferrell et al. 1984 JCB 98(6):1992,Downes et al. 1982 Biochem J 203(1):169-177,Widdas J Physiol 1954 125:163-180
PI45P5P_16_0_18_1	phosphatidylinositol-4,5-bisphosphate 5-phosphatase (C16:0, C18:1)	[c] : h2o + pail45p_hs_16_0_18_1 --> pail4p_hs_16_0_18_1 + pi	Inositol Phosphate Metabolism	Synj1.2, Synj1.1	EC-3.1.3.36	YES	NO	PMID: 2170402,PMID:1318025,PMID:1318025,Ferrell et al. 1984 JCB 98(6):1992,Downes et al. 1982 Biochem J 203(1):169-177,Widdas J Physiol 1954 125:163-180
PI45P5P_16_0_18_2	phosphatidylinositol-4,5-bisphosphate 5-phosphatase (C16:0, C18:2)	[c] : h2o + pail45p_hs_16_0_18_2 --> pail4p_hs_16_0_18_2 + pi	Inositol Phosphate Metabolism	Synj1.2, Synj1.1	EC-3.1.3.36	YES	NO	PMID: 2170402,PMID:1318025,PMID:1318025,Ferrell et al. 1984 JCB 98(6):1992,Downes et al. 1982 Biochem J 203(1):169-177,Widdas J Physiol 1954 125:163-180
PI45P5P_18_1_18_1	phosphatidylinositol-4,5-bisphosphate 5-phosphatase (C18:1, C18:1)	[c] : h2o + pail45p_hs_18_1_18_1 --> pail4p_hs_18_1_18_1 + pi	Inositol Phosphate Metabolism	Synj1.2, Synj1.1	EC-3.1.3.36	YES	NO	PMID: 2170402,PMID:1318025,PMID:1318025,Ferrell et al. 1984 JCB 98(6):1992,Downes et al. 1982 Biochem J 203(1):169-177,Widdas J Physiol 1954 125:163-180
PI45P5P_18_1_18_2	phosphatidylinositol-4,5-bisphosphate 5-phosphatase (C18:1, C18:2)	[c] : h2o + pail45p_hs_18_1_18_2 --> pail4p_hs_18_1_18_2 + pi	Inositol Phosphate Metabolism	Synj1.2, Synj1.1	EC-3.1.3.36	YES	NO	PMID: 2170402,PMID:1318025,PMID:1318025,Ferrell et al. 1984 JCB 98(6):1992,Downes et al. 1982 Biochem J 203(1):169-177,Widdas J Physiol 1954 125:163-180
PI45P5P_18_2_16_0	phosphatidylinositol-4,5-bisphosphate 5-phosphatase (C18:2, C16:0)	[c] : h2o + pail45p_hs_18_2_16_0 --> pail4p_hs_18_2_16_0 + pi	Inositol Phosphate Metabolism	Synj1.2, Synj1.1	EC-3.1.3.36	YES	NO	PMID: 2170402,PMID:1318025,PMID:1318025,Ferrell et al. 1984 JCB 98(6):1992,Downes et al. 1982 Biochem J 203(1):169-177,Widdas J Physiol 1954 125:163-180
PI45P5P_18_2_18_1	phosphatidylinositol-4,5-bisphosphate 5-phosphatase (C18:2, C18:1)	[c] : h2o + pail45p_hs_18_2_18_1 --> pail4p_hs_18_2_18_1 + pi	Inositol Phosphate Metabolism	Synj1.2, Synj1.1	EC-3.1.3.36	YES	NO	PMID: 2170402,PMID:1318025,PMID:1318025,Ferrell et al. 1984 JCB 98(6):1992,Downes et al. 1982 Biochem J 203(1):169-177,Widdas J Physiol 1954 125:163-180
PI45PLC_16_0_16_0	phosphatidylinositol 4,5-bisphosphate phospholipase C (C16:0, C16:0)	[c] : h2o + pail45p_hs_16_0_16_0 --> dag_hs_16_0_16_0 + h + mi145p	Inositol Phosphate Metabolism	Plcb3.1	EC-3.1.4.11	YES	NO	PMID: 2170402,PMID:1318025,PMID:1318025,Ferrell et al. 1984 JCB 98(6):1992,Downes et al. 1982 Biochem J 203(1):169-177,Widdas J Physiol 1954 125:163-180
PI45PLC_16_0_18_1	phosphatidylinositol 4,5-bisphosphate phospholipase C (C16:0, C18:1)	[c] : h2o + pail45p_hs_16_0_18_1 --> dag_hs_16_0_18_1 + h + mi145p	Inositol Phosphate Metabolism	Plcb3.1	EC-3.1.4.11	YES	NO	PMID: 2170402,PMID:1318025,PMID:1318025,Ferrell et al. 1984 JCB 98(6):1992,Downes et al. 1982 Biochem J 203(1):169-177,Widdas J Physiol 1954 125:163-180
PI45PLC_16_0_18_2	phosphatidylinositol 4,5-bisphosphate phospholipase C (C16:0, C18:2)	[c] : h2o + pail45p_hs_16_0_18_2 --> dag_hs_16_0_18_2 + h + mi145p	Inositol Phosphate Metabolism	Plcb3.1	EC-3.1.4.11	YES	NO	PMID: 2170402,PMID:1318025,PMID:1318025,Ferrell et al. 1984 JCB 98(6):1992,Downes et al. 1982 Biochem J 203(1):169-177,Widdas J Physiol 1954 125:163-180
PI45PLC_18_1_18_1	phosphatidylinositol 4,5-bisphosphate phospholipase C (C18:1, C18:1)	[c] : h2o + pail45p_hs_18_1_18_1 --> dag_hs_18_1_18_1 + h + mi145p	Inositol Phosphate Metabolism	Plcb3.1	EC-3.1.4.11	YES	NO	PMID: 2170402,PMID:1318025,PMID:1318025,Ferrell et al. 1984 JCB 98(6):1992,Downes et al. 1982 Biochem J 203(1):169-177,Widdas J Physiol 1954 125:163-180
PI45PLC_18_1_18_2	phosphatidylinositol 4,5-bisphosphate phospholipase C (C18:1, C18:2)	[c] : h2o + pail45p_hs_18_1_18_2 --> dag_hs_18_1_18_2 + h + mi145p	Inositol Phosphate Metabolism	Plcb3.1	EC-3.1.4.11	YES	NO	PMID: 2170402,PMID:1318025,PMID:1318025,Ferrell et al. 1984 JCB 98(6):1992,Downes et al. 1982 Biochem J 203(1):169-177,Widdas J Physiol 1954 125:163-180
PI45PLC_18_2_16_0	phosphatidylinositol 4,5-bisphosphate phospholipase C (C18:2, C16:0)	[c] : h2o + pail45p_hs_18_2_16_0 --> dag_hs_18_2_16_0 + h + mi145p	Inositol Phosphate Metabolism	Plcb3.1	EC-3.1.4.11	YES	NO	PMID: 2170402,PMID:1318025,PMID:1318025,Ferrell et al. 1984 JCB 98(6):1992,Downes et al. 1982 Biochem J 203(1):169-177,Widdas J Physiol 1954 125:163-180
PI45PLC_18_2_18_1	phosphatidylinositol 4,5-bisphosphate phospholipase C (C18:2, C18:1)	[c] : h2o + pail45p_hs_18_2_18_1 --> dag_hs_18_2_18_1 + h + mi145p	Inositol Phosphate Metabolism	Plcb3.1	EC-3.1.4.11	YES	NO	PMID: 2170402,PMID:1318025,PMID:1318025,Ferrell et al. 1984 JCB 98(6):1992,Downes et al. 1982 Biochem J 203(1):169-177,Widdas J Physiol 1954 125:163-180
PI4P5K_16_0_16_0	phosphatidylinositol 4-phosphate 5-kinase (C16:0,C16:0)	[c] : atp + pail4p_hs_16_0_16_0 --> adp + h + pail45p_hs_16_0_16_0	Glycerophospholipid Metabolism	Pip5k1a.1, Pip5k2c.1, Pip5k3.1, Pip5k1b.1, Pip5k2b.2, Pip5k1c.1, Pip5k2a.1, Pip5k3.2, Pip5k3.3, Pip5k2b.1	EC-2.7.1.68	NO	NO	PMID: 2170402,PMID:1318025,PMID:1318025,Ferrell et al. 1984 JCB 98(6):1992,Downes et al. 1982 Biochem J 203(1):169-177,Widdas J Physiol 1954 125:163-180
PI4P5K_16_0_18_1	phosphatidylinositol 4-phosphate 5-kinase (C16:0,C18:1)	[c] : atp + pail4p_hs_16_0_18_1 --> adp + h + pail45p_hs_16_0_18_1	Glycerophospholipid Metabolism	Pip5k1a.1, Pip5k2c.1, Pip5k3.1, Pip5k1b.1, Pip5k2b.2, Pip5k1c.1, Pip5k2a.1, Pip5k3.2, Pip5k3.3, Pip5k2b.1	EC-2.7.1.68	NO	NO	PMID: 2170402,PMID:1318025,PMID:1318025,Ferrell et al. 1984 JCB 98(6):1992,Downes et al. 1982 Biochem J 203(1):169-177,Widdas J Physiol 1954 125:163-180
PI4P5K_16_0_18_2	phosphatidylinositol 4-phosphate 5-kinase (C16:0,C18:2)	[c] : atp + pail4p_hs_16_0_18_2 --> adp + h + pail45p_hs_16_0_18_2	Glycerophospholipid Metabolism	Pip5k1a.1, Pip5k2c.1, Pip5k3.1, Pip5k1b.1, Pip5k2b.2, Pip5k1c.1, Pip5k2a.1, Pip5k3.2, Pip5k3.3, Pip5k2b.1	EC-2.7.1.68	NO	NO	PMID: 2170402,PMID:1318025,PMID:1318025,Ferrell et al. 1984 JCB 98(6):1992,Downes et al. 1982 Biochem J 203(1):169-177,Widdas J Physiol 1954 125:163-180
PI4P5K_18_1_18_1	phosphatidylinositol 4-phosphate 5-kinase (C18:1,C18:1)	[c] : atp + pail4p_hs_18_1_18_1 --> adp + h + pail45p_hs_18_1_18_1	Glycerophospholipid Metabolism	Pip5k1a.1, Pip5k2c.1, Pip5k3.1, Pip5k1b.1, Pip5k2b.2, Pip5k1c.1, Pip5k2a.1, Pip5k3.2, Pip5k3.3, Pip5k2b.1	EC-2.7.1.68	NO	NO	PMID: 2170402,PMID:1318025,PMID:1318025,Ferrell et al. 1984 JCB 98(6):1992,Downes et al. 1982 Biochem J 203(1):169-177,Widdas J Physiol 1954 125:163-180
PI4P5K_18_1_18_2	phosphatidylinositol 4-phosphate 5-kinase (C18:1,C18:2)	[c] : atp + pail4p_hs_18_1_18_2 --> adp + h + pail45p_hs_18_1_18_2	Glycerophospholipid Metabolism	Pip5k1a.1, Pip5k2c.1, Pip5k3.1, Pip5k1b.1, Pip5k2b.2, Pip5k1c.1, Pip5k2a.1, Pip5k3.2, Pip5k3.3, Pip5k2b.1	EC-2.7.1.68	NO	NO	PMID: 2170402,PMID:1318025,PMID:1318025,Ferrell et al. 1984 JCB 98(6):1992,Downes et al. 1982 Biochem J 203(1):169-177,Widdas J Physiol 1954 125:163-180
PI4P5K_18_2_16_0	phosphatidylinositol 4-phosphate 5-kinase (C18:2,C16:0)	[c] : atp + pail4p_hs_18_2_16_0 --> adp + h + pail45p_hs_18_2_16_0	Glycerophospholipid Metabolism	Pip5k1a.1, Pip5k2c.1, Pip5k3.1, Pip5k1b.1, Pip5k2b.2, Pip5k1c.1, Pip5k2a.1, Pip5k3.2, Pip5k3.3, Pip5k2b.1	EC-2.7.1.68	NO	NO	PMID: 2170402,PMID:1318025,PMID:1318025,Ferrell et al. 1984 JCB 98(6):1992,Downes et al. 1982 Biochem J 203(1):169-177,Widdas J Physiol 1954 125:163-180
PI4P5K_18_2_18_1	phosphatidylinositol 4-phosphate 5-kinase (C18:2,C18:1)	[c] : atp + pail4p_hs_18_2_18_1 --> adp + h + pail45p_hs_18_2_18_1	Glycerophospholipid Metabolism	Pip5k1a.1, Pip5k2c.1, Pip5k3.1, Pip5k1b.1, Pip5k2b.2, Pip5k1c.1, Pip5k2a.1, Pip5k3.2, Pip5k3.3, Pip5k2b.1	EC-2.7.1.68	NO	NO	PMID: 2170402,PMID:1318025,PMID:1318025,Ferrell et al. 1984 JCB 98(6):1992,Downes et al. 1982 Biochem J 203(1):169-177,Widdas J Physiol 1954 125:163-180
PI4PLC_16_0_16_0	phosphatidylinositol 4-phosphate phospholipase C (C16:0,C16:0)	[c] : h2o + pail4p_hs_16_0_16_0 --> dag_hs_16_0_16_0 + h + mi14p	Inositol Phosphate Metabolism	Plcb3.1	''	YES	NO	PMID: 2170402,PMID:1318025,PMID:1318025,Ferrell et al. 1984 JCB 98(6):1992,Downes et al. 1982 Biochem J 203(1):169-177,Widdas J Physiol 1954 125:163-180
PI4PLC_16_0_18_1	phosphatidylinositol 4-phosphate phospholipase C (C16:0,C18:1)	[c] : h2o + pail4p_hs_16_0_18_1 --> dag_hs_16_0_18_1 + h + mi14p	Inositol Phosphate Metabolism	Plcb3.1	''	YES	NO	PMID: 2170402,PMID:1318025,PMID:1318025,Ferrell et al. 1984 JCB 98(6):1992,Downes et al. 1982 Biochem J 203(1):169-177,Widdas J Physiol 1954 125:163-180
PI4PLC_16_0_18_2	phosphatidylinositol 4-phosphate phospholipase C (C16:0,C18:2)	[c] : h2o + pail4p_hs_16_0_18_2 --> dag_hs_16_0_18_2 + h + mi14p	Inositol Phosphate Metabolism	Plcb3.1	''	YES	NO	PMID: 2170402,PMID:1318025,PMID:1318025,Ferrell et al. 1984 JCB 98(6):1992,Downes et al. 1982 Biochem J 203(1):169-177,Widdas J Physiol 1954 125:163-180
PI4PLC_18_1_18_1	phosphatidylinositol 4-phosphate phospholipase C (C18:1,C18:1)	[c] : h2o + pail4p_hs_18_1_18_1 --> dag_hs_18_1_18_1 + h + mi14p	Inositol Phosphate Metabolism	Plcb3.1	''	YES	NO	PMID: 2170402,PMID:1318025,PMID:1318025,Ferrell et al. 1984 JCB 98(6):1992,Downes et al. 1982 Biochem J 203(1):169-177,Widdas J Physiol 1954 125:163-180
PI4PLC_18_1_18_2	phosphatidylinositol 4-phosphate phospholipase C (C18:1,C18:2)	[c] : h2o + pail4p_hs_18_1_18_2 --> dag_hs_18_1_18_2 + h + mi14p	Inositol Phosphate Metabolism	Plcb3.1	''	YES	NO	PMID: 2170402,PMID:1318025,PMID:1318025,Ferrell et al. 1984 JCB 98(6):1992,Downes et al. 1982 Biochem J 203(1):169-177,Widdas J Physiol 1954 125:163-180
PI4PLC_18_2_16_0	phosphatidylinositol 4-phosphate phospholipase C (C18:2,C16:0)	[c] : h2o + pail4p_hs_18_2_16_0 --> dag_hs_18_2_16_0 + h + mi14p	Inositol Phosphate Metabolism	Plcb3.1	''	YES	NO	PMID: 2170402,PMID:1318025,PMID:1318025,Ferrell et al. 1984 JCB 98(6):1992,Downes et al. 1982 Biochem J 203(1):169-177,Widdas J Physiol 1954 125:163-180
PI4PLC_18_2_18_1	phosphatidylinositol 4-phosphate phospholipase C (C18:2,C18:1)	[c] : h2o + pail4p_hs_18_2_18_1 --> dag_hs_18_2_18_1 + h + mi14p	Inositol Phosphate Metabolism	Plcb3.1	''	YES	NO	PMID: 2170402,PMID:1318025,PMID:1318025,Ferrell et al. 1984 JCB 98(6):1992,Downes et al. 1982 Biochem J 203(1):169-177,Widdas J Physiol 1954 125:163-180
PI4PP_16_0_16_0	phosphatidylinositol-4-phosphate 4-phosphatase (C16:0,C16:0)	[c] : h2o + pail4p_hs_16_0_16_0 --> pail_hs_16_0_16_0 + pi	Inositol Phosphate Metabolism	''	''	''	NO	PMID: 2170402,PMID:1318025,PMID:1318025,Ferrell et al. 1984 JCB 98(6):1992,Downes et al. 1982 Biochem J 203(1):169-177,Widdas J Physiol 1954 125:163-180
PI4PP_16_0_18_1	phosphatidylinositol-4-phosphate 4-phosphatase (C16:0,C18:1)	[c] : h2o + pail4p_hs_16_0_18_1 --> pail_hs_16_0_18_1 + pi	Inositol Phosphate Metabolism	''	''	''	NO	PMID: 2170402,PMID:1318025,PMID:1318025,Ferrell et al. 1984 JCB 98(6):1992,Downes et al. 1982 Biochem J 203(1):169-177,Widdas J Physiol 1954 125:163-180
PI4PP_16_0_18_2	phosphatidylinositol-4-phosphate 4-phosphatase (C16:0,C18:2)	[c] : h2o + pail4p_hs_16_0_18_2 --> pail_hs_16_0_18_2 + pi	Inositol Phosphate Metabolism	''	''	''	NO	PMID: 2170402,PMID:1318025,PMID:1318025,Ferrell et al. 1984 JCB 98(6):1992,Downes et al. 1982 Biochem J 203(1):169-177,Widdas J Physiol 1954 125:163-180
PI4PP_18_1_18_1	phosphatidylinositol-4-phosphate 4-phosphatase (C18:1,C18:1)	[c] : h2o + pail4p_hs_18_1_18_1 --> pail_hs_18_1_18_1 + pi	Inositol Phosphate Metabolism	''	''	''	NO	PMID: 2170402,PMID:1318025,PMID:1318025,Ferrell et al. 1984 JCB 98(6):1992,Downes et al. 1982 Biochem J 203(1):169-177,Widdas J Physiol 1954 125:163-180
PI4PP_18_1_18_2	phosphatidylinositol-4-phosphate 4-phosphatase (C18:1,C18:2)	[c] : h2o + pail4p_hs_18_1_18_2 --> pail_hs_18_1_18_2 + pi	Inositol Phosphate Metabolism	''	''	''	NO	PMID: 2170402,PMID:1318025,PMID:1318025,Ferrell et al. 1984 JCB 98(6):1992,Downes et al. 1982 Biochem J 203(1):169-177,Widdas J Physiol 1954 125:163-180
PI4PP_18_2_16_0	phosphatidylinositol-4-phosphate 4-phosphatase (C18:2,C16:0)	[c] : h2o + pail4p_hs_18_2_16_0 --> pail_hs_18_2_16_0 + pi	Inositol Phosphate Metabolism	''	''	''	NO	PMID: 2170402,PMID:1318025,PMID:1318025,Ferrell et al. 1984 JCB 98(6):1992,Downes et al. 1982 Biochem J 203(1):169-177,Widdas J Physiol 1954 125:163-180
PI4PP_18_2_18_1	phosphatidylinositol-4-phosphate 4-phosphatase (C18:2,C18:1)	[c] : h2o + pail4p_hs_18_2_18_1 --> pail_hs_18_2_18_1 + pi	Inositol Phosphate Metabolism	''	''	''	NO	PMID: 2170402,PMID:1318025,PMID:1318025,Ferrell et al. 1984 JCB 98(6):1992,Downes et al. 1982 Biochem J 203(1):169-177,Widdas J Physiol 1954 125:163-180
PIK4_16_0_16_0	phosphatidylinositol 4-kinase (C16:0,C16:0)	[c] : atp + pail_hs_16_0_16_0 --> adp + h + pail4p_hs_16_0_16_0	Glycerophospholipid Metabolism	Pik4ca.1, Pik4cb.1, Pi4kii.1	EC-2.7.1.67	NO	NO	PMID: 2170402,PMID:1318025,PMID:1318025,Ferrell et al. 1984 JCB 98(6):1992,Downes et al. 1982 Biochem J 203(1):169-177,Widdas J Physiol 1954 125:163-180
PIK4_16_0_18_1	phosphatidylinositol 4-kinase (C16:0,C18:1)	[c] : atp + pail_hs_16_0_18_1 --> adp + h + pail4p_hs_16_0_18_1	Glycerophospholipid Metabolism	Pik4ca.1, Pik4cb.1, Pi4kii.1	EC-2.7.1.67	NO	NO	PMID: 2170402,PMID:1318025,PMID:1318025,Ferrell et al. 1984 JCB 98(6):1992,Downes et al. 1982 Biochem J 203(1):169-177,Widdas J Physiol 1954 125:163-180
PIK4_16_0_18_2	phosphatidylinositol 4-kinase (C16:0,C18:2)	[c] : atp + pail_hs_16_0_18_2 --> adp + h + pail4p_hs_16_0_18_2	Glycerophospholipid Metabolism	Pik4ca.1, Pik4cb.1, Pi4kii.1	EC-2.7.1.67	NO	NO	PMID: 2170402,PMID:1318025,PMID:1318025,Ferrell et al. 1984 JCB 98(6):1992,Downes et al. 1982 Biochem J 203(1):169-177,Widdas J Physiol 1954 125:163-180
PIK4_18_1_18_1	phosphatidylinositol 4-kinase (C18:1,C18:1)	[c] : atp + pail_hs_18_1_18_1 --> adp + h + pail4p_hs_18_1_18_1	Glycerophospholipid Metabolism	Pik4ca.1, Pik4cb.1, Pi4kii.1	EC-2.7.1.67	NO	NO	PMID: 2170402,PMID:1318025,PMID:1318025,Ferrell et al. 1984 JCB 98(6):1992,Downes et al. 1982 Biochem J 203(1):169-177,Widdas J Physiol 1954 125:163-180
PIK4_18_1_18_2	phosphatidylinositol 4-kinase (C18:1,C18:2)	[c] : atp + pail_hs_18_1_18_2 --> adp + h + pail4p_hs_18_1_18_2	Glycerophospholipid Metabolism	Pik4ca.1, Pik4cb.1, Pi4kii.1	EC-2.7.1.67	NO	NO	PMID: 2170402,PMID:1318025,PMID:1318025,Ferrell et al. 1984 JCB 98(6):1992,Downes et al. 1982 Biochem J 203(1):169-177,Widdas J Physiol 1954 125:163-180
PIK4_18_2_16_0	phosphatidylinositol 4-kinase (C18:2,C16:0)	[c] : atp + pail_hs_18_2_16_0 --> adp + h + pail4p_hs_18_2_16_0	Glycerophospholipid Metabolism	Pik4ca.1, Pik4cb.1, Pi4kii.1	EC-2.7.1.67	NO	NO	PMID: 2170402,PMID:1318025,PMID:1318025,Ferrell et al. 1984 JCB 98(6):1992,Downes et al. 1982 Biochem J 203(1):169-177,Widdas J Physiol 1954 125:163-180
PIK4_18_2_18_1	phosphatidylinositol 4-kinase (C18:2,C18_1)	[c] : atp + pail_hs_18_2_18_1 --> adp + h + pail4p_hs_18_2_18_1	Glycerophospholipid Metabolism	Pik4ca.1, Pik4cb.1, Pi4kii.1	EC-2.7.1.67	NO	NO	PMID: 2170402,PMID:1318025,PMID:1318025,Ferrell et al. 1984 JCB 98(6):1992,Downes et al. 1982 Biochem J 203(1):169-177,Widdas J Physiol 1954 125:163-180
PIPLC_16_0_16_0	phosphatidylinositol phospholipase C (C16:0,C16:0)	[c] : h2o + pail_hs_16_0_16_0 --> dag_hs_16_0_16_0 + h + mi1p-D	Inositol Phosphate Metabolism	Plcb3.1	EC-3.1.4.3	YES	NO	PMID: 2170402,PMID:1318025,PMID:1318025,Ferrell et al. 1984 JCB 98(6):1992,Downes et al. 1982 Biochem J 203(1):169-177,Widdas J Physiol 1954 125:163-180
PIPLC_16_0_18_1	phosphatidylinositol phospholipase C (C16:0,C18:1)	[c] : h2o + pail_hs_16_0_18_1 --> dag_hs_16_0_18_1 + h + mi1p-D	Inositol Phosphate Metabolism	Plcb3.1	EC-3.1.4.3	YES	NO	PMID: 2170402,PMID:1318025,PMID:1318025,Ferrell et al. 1984 JCB 98(6):1992,Downes et al. 1982 Biochem J 203(1):169-177,Widdas J Physiol 1954 125:163-180
PIPLC_16_0_18_2	phosphatidylinositol phospholipase C (C16:0,C18:2)	[c] : h2o + pail_hs_16_0_18_2 --> dag_hs_16_0_18_2 + h + mi1p-D	Inositol Phosphate Metabolism	Plcb3.1	EC-3.1.4.3	YES	NO	PMID: 2170402,PMID:1318025,PMID:1318025,Ferrell et al. 1984 JCB 98(6):1992,Downes et al. 1982 Biochem J 203(1):169-177,Widdas J Physiol 1954 125:163-180
PIPLC_18_1_18_1	phosphatidylinositol phospholipase C (C18:1,C18:1)	[c] : h2o + pail_hs_18_1_18_1 --> dag_hs_18_1_18_1 + h + mi1p-D	Inositol Phosphate Metabolism	Plcb3.1	EC-3.1.4.3	YES	NO	PMID: 2170402,PMID:1318025,PMID:1318025,Ferrell et al. 1984 JCB 98(6):1992,Downes et al. 1982 Biochem J 203(1):169-177,Widdas J Physiol 1954 125:163-180
PIPLC_18_1_18_2	phosphatidylinositol phospholipase C (C18:1,C18:2)	[c] : h2o + pail_hs_18_1_18_2 --> dag_hs_18_1_18_2 + h + mi1p-D	Inositol Phosphate Metabolism	Plcb3.1	EC-3.1.4.3	YES	NO	PMID: 2170402,PMID:1318025,PMID:1318025,Ferrell et al. 1984 JCB 98(6):1992,Downes et al. 1982 Biochem J 203(1):169-177,Widdas J Physiol 1954 125:163-180
PIPLC_18_2_16_0	phosphatidylinositol phospholipase C (C18:2,C16:0)	[c] : h2o + pail_hs_18_2_16_0 --> dag_hs_18_2_16_0 + h + mi1p-D	Inositol Phosphate Metabolism	Plcb3.1	EC-3.1.4.3	YES	NO	PMID: 2170402,PMID:1318025,PMID:1318025,Ferrell et al. 1984 JCB 98(6):1992,Downes et al. 1982 Biochem J 203(1):169-177,Widdas J Physiol 1954 125:163-180
PIPLC_18_2_18_1	phosphatidylinositol phospholipase C (C18:2,C18:1)	[c] : h2o + pail_hs_18_2_18_1 --> dag_hs_18_2_18_1 + h + mi1p-D	Inositol Phosphate Metabolism	Plcb3.1	EC-3.1.4.3	YES	NO	PMID: 2170402,PMID:1318025,PMID:1318025,Ferrell et al. 1984 JCB 98(6):1992,Downes et al. 1982 Biochem J 203(1):169-177,Widdas J Physiol 1954 125:163-180
PIt	Inorganic phosphate exchange, diffusion	pi[c] <==> pi[e]	Transport, Extracellular	''	''	''	''	''
PLA2_2_16_0_16_0	phospholipase A2 (C16:0,C16:0)	[c] : h2o + pchol_hs_16_0_16_0 --> h + hdca + lpchol_hs_16_0	Glycerophospholipid Metabolism	Pla2g6.1, Pla2g6.2, Pla2g2a.1	EC-3.1.1.4	NO	NO	Surgenor The RBC 1974
PLA2_2_16_0_18_1	phospholipase A2 (C16:0,C18:1)	[c] : h2o + pchol_hs_16_0_18_1 --> h + lpchol_hs_16_0 + ocdcea	Glycerophospholipid Metabolism	Pla2g6.1, Pla2g6.2, Pla2g2a.1	EC-3.1.1.4	NO	NO	Surgenor The RBC 1975
PLA2_2_16_0_18_2	phospholipase A2 (C16:0,C18:2)	[c] : h2o + pchol_hs_16_0_18_2 --> h + lnlc + lpchol_hs_16_0	Glycerophospholipid Metabolism	Pla2g6.1, Pla2g6.2, Pla2g2a.1	EC-3.1.1.4	NO	NO	Surgenor The RBC 1976
PLA2_2_18_1_18_1	phospholipase A2 (C18:1,C18:1)	[c] : h2o + pchol_hs_18_1_18_1 --> h + lpchol_hs_18_1 + ocdcea	Glycerophospholipid Metabolism	Pla2g6.1, Pla2g6.2, Pla2g2a.1	EC-3.1.1.4	NO	NO	Surgenor The RBC 1977
PLA2_2_18_1_18_2	phospholipase A2 (C18:1,C18:2)	[c] : h2o + pchol_hs_18_1_18_2 --> h + lnlc + lpchol_hs_18_1	Glycerophospholipid Metabolism	Pla2g6.1, Pla2g6.2, Pla2g2a.1	EC-3.1.1.4	NO	NO	Surgenor The RBC 1978
PLA2_2_18_2_16_0	phospholipase A2 (C18:2,C16:0)	[c] : h2o + pchol_hs_18_2_16_0 --> h + hdca + lpchol_hs_18_2	Glycerophospholipid Metabolism	Pla2g6.1, Pla2g6.2, Pla2g2a.1	EC-3.1.1.4	NO	NO	Surgenor The RBC 1979
PLA2_2_18_2_18_1	phospholipase A2 (C18:2,C18:1)	[c] : h2o + pchol_hs_18_2_18_1 --> h + lpchol_hs_18_2 + ocdcea	Glycerophospholipid Metabolism	Pla2g6.1, Pla2g6.2, Pla2g2a.1	EC-3.1.1.4	NO	NO	Surgenor The RBC 1980
PMANM	phosphomannomutase	[c] : man1p <==> man6p	Fructose and Mannose Metabolism	Pgm2, Pmm2.1	EC-5.4.2.8	YES	NO	Beutler et al. 1969 J Clin Invest 48(3):461-6
PNP	purine-nucleoside phosphorylase	[c] : pi + rnam <==> h + ncam + r1p	NAD Metabolism	Np.1	2.4.2.1	YES	NO	Raghuramulu et al. Biochem J (1964) 96:837
PPA	inorganic diphosphatase	[c] : h2o + ppi --> h + (2) pi	Oxidative Phosphorylation	Ppa2.1, Ppa2.2, Ppa2.3, Ppa2.4	EC-3.6.1.1	YES	NO	NO
PPAP_16_0_16_0	phosphatidic acid phosphatase (C16:0, C16:0)	[c] : h2o + pa_hs_16_0_16_0 --> dag_hs_16_0_16_0 + pi	Diacylglycerol Synthesis	Ppap2c.1, Ppap2b.1, Ppap2a.1, Ppap2a.2	EC-3.1.3.4	NO	NO	Hokin et al. BBA - Specialized Section on Enzymological Subjects 1963 67:485-497
PPAP_16_0_18_1	phosphatidic acid phosphatase (C16:0, C18:1)	[c] : h2o + pa_hs_16_0_18_1 --> dag_hs_16_0_18_1 + pi	Diacylglycerol Synthesis	Ppap2c.1, Ppap2b.1, Ppap2a.1, Ppap2a.2	EC-3.1.3.4	NO	NO	Hokin et al. BBA - Specialized Section on Enzymological Subjects 1963 67:485-497
PPAP_16_0_18_2	phosphatidic acid phosphatase (C16:0, C18:2)	[c] : h2o + pa_hs_16_0_18_2 --> dag_hs_16_0_18_2 + pi	Diacylglycerol Synthesis	Ppap2c.1, Ppap2b.1, Ppap2a.1, Ppap2a.2	EC-3.1.3.4	NO	NO	Hokin et al. BBA - Specialized Section on Enzymological Subjects 1963 67:485-497
PPAP_18_1_18_1	phosphatidic acid phosphatase (C18:1,C18:1)	[c] : h2o + pa_hs_18_1_18_1 --> dag_hs_18_1_18_1 + pi	Diacylglycerol Synthesis	Ppap2c.1, Ppap2b.1, Ppap2a.1, Ppap2a.2	EC-3.1.3.4	NO	NO	Hokin et al. BBA - Specialized Section on Enzymological Subjects 1963 67:485-497
PPAP_18_1_18_2	phosphatidic acid phosphatase (C18:1,C18:2)	[c] : h2o + pa_hs_18_1_18_2 --> dag_hs_18_1_18_2 + pi	Diacylglycerol Synthesis	Ppap2c.1, Ppap2b.1, Ppap2a.1, Ppap2a.2	EC-3.1.3.4	NO	NO	Hokin et al. BBA - Specialized Section on Enzymological Subjects 1963 67:485-497
PPAP_18_2_16_0	phosphatidic acid phosphatase (C18:2, C16:0)	[c] : h2o + pa_hs_18_2_16_0 --> dag_hs_18_2_16_0 + pi	Diacylglycerol Synthesis	Ppap2c.1, Ppap2b.1, Ppap2a.1, Ppap2a.2	EC-3.1.3.4	NO	NO	Hokin et al. BBA - Specialized Section on Enzymological Subjects 1963 67:485-497
PPAP_18_2_18_1	phosphatidic acid phosphatase (C18:2, C18:1)	[c] : h2o + pa_hs_18_2_18_1 --> dag_hs_18_2_18_1 + pi	Diacylglycerol Synthesis	Ppap2c.1, Ppap2b.1, Ppap2a.1, Ppap2a.2	EC-3.1.3.4	NO	NO	Hokin et al. BBA - Specialized Section on Enzymological Subjects 1963 67:485-497
PPBNGS	porphobilinogen synthase	[c] : (2) 5aop --> h + (2) h2o + ppbng	Heme Biosynthesis	Alad.1, Alad.2	EC-4.2.1.24	YES	YES	Anderson et al. Am J Med 63(3):359-364 (1977)
PPM	phosphopentomutase	[c] : r1p <==> r5p	Pentose Phosphate Pathway	Pgm1.1	EC-5.4.2.7	NO	NO	Surgenor The RBC 1974
PPPGO	protoporphyrinogen oxidase (aerobic)	[c] : pppg9 + (1.5) o2 --> ppp9 + (3) h2o	Heme Biosynthesis	Ppox.1	EC-1.3.3.4	NO	NO	Anderson et al. Am J Med 63(3):359-364 (1977)
PRPPS	phosphoribosylpyrophosphate synthetase	[c] : atp + r5p <==> amp + h + prpp	Pentose Phosphate Pathway	Prps1l1.1, Prps1l1.2, Prps1.1	EC-2.7.6.1	YES	YES	Surgenor The RBC 1974
PTRCt	puterscine transport (faciliated)	ptrc[e] <==> ptrc[c]	Transport, Extracellular	''	''	NO	NO	Fukumoto et al. Biochimica et Biophysica Acta 1996 1282(1):48-56
PUNP1	purine-nucleoside phosphorylase (Adenosine)	[c] : adn + pi <==> ade + r1p	Nucleotides	Np.1	2.4.2.1	YES	NO	Kim et al. JBC 1967 243:1763-1770
PUNP3	purine-nucleoside phosphorylase (Guanosine)	[c] : gsn + pi <==> gua + r1p	Purine Catabolism	Np.1	EC-2.4.2.1	YES	NO	''
PUNP5	purine-nucleoside phosphorylase (Inosine)	[c] : ins + pi <==> hxan + r1p	Purine Catabolism	Np.1	EC-2.4.2.1	YES	YES	Surgenor The RBC 1974
PYAM5PO	pyridoxamine 5-phosphate oxidase	[c] : h2o + o2 + pyam5p --> h2o2 + nh4 + pydx5p	Vitamin B6 Metabolism	PnpO.1	EC-1.4.3.5	YES	YES	Giraud et al. Am J Clin Nutr 1995 62:104-9
PYDAMK	pyridoxamine kinase	[c] : atp + pydam --> adp + h + pyam5p	Vitamin B6 Metabolism	PdxK.1	EC-2.7.1.35	YES	NO	Giraud et al. Am J Clin Nutr 1995 62:104-9
PYDAMtr	pyridoxamine transport via diffusion	pydam[e] <==> pydam[c]	Transport, Extracellular	''	''	''	NO	Mehansho et al. J Biochem 1980 255:11901-11907
PYDXDH	pyridoxal dehydrogenase	[c] : h2o + o2 + pydx --> 4pyrdx + h2o2	Vitamin B6 Metabolism	Aox1.1	EC-1.2.3.1	NO	YES	Giraud et al. Am J Clin Nutr 1995 62:104-9
PYDXK	pyridoxal kinase	[c] : atp + pydx --> adp + h + pydx5p	Vitamin B6 Metabolism	PdxK.1	EC-2.7.1.35	YES	YES	Giraud et al. Am J Clin Nutr 1995 62:104-9
PYDXNK	pyridoxine kinase	[c] : atp + pydxn --> adp + h + pdx5p	Vitamin B6 Metabolism	PdxK.1	EC-2.7.1.35	YES	YES	Giraud et al. Am J Clin Nutr 1995 62:104-9
PYDXNtr	pyridoxine transport via diffusion	pydxn[e] <==> pydxn[c]	Transport, Extracellular	''	''	''	YES	Mehansho et al. J Biochem 1980 255:11901-11907
PYDXPP	Pyridoxal 5-phosphate phosphatase	[c] : h2o + pydx5p --> pi + pydx	Vitamin B6 Metabolism	PdxP.1	EC-3.1.3.74	YES	YES	Giraud et al. Am J Clin Nutr 1995 62:104-9
PYDXtr	pyridoxal transport via diffusion	pydx[e] <==> pydx[c]	Transport, Extracellular	''	''	''	YES	Mehansho et al. J Biochem 1980 255:11901-11907
PYK	pyruvate kinase	[c] : adp + h + pep --> atp + pyr	Glycolysis/Gluconeogenesis	Pkm2.1, Pklr.2, Pklr.1, Pkm2.3, Pkm2.2	EC-2.7.1.40	YES	NO	Surgenor The RBC 1974
PYRt2r	pyruvate reversible transport via proton symport	h[e] + pyr[e] <==> h[c] + pyr[c]	Transport, Extracellular	Slc16a1.1	''	YES	NO	Surgenor The RBC 1974
RBFK	riboflavin kinase	[c] : atp + ribflv --> adp + fmn + h	Riboflavin Metabolism	Rfk.1	EC-2.7.1.26	NO	YES	Hustad et al. 2002 Clin Chem 48:1571-7, Mandula et al. Blood 1970 36(4):491-9
RIBFLVt3	riboflavin transport (ATP dependent)	atp[c] + h2o[c] + ribflv[e] --> adp[c] + h[c] + pi[c] + ribflv[c]	Transport, Extracellular	''	''	''	YES	Hustad et al. 2002 Clin Chem 48:1571-7, Mandula et al. Blood 1970 36(4):491-9
RIBFLVt3o	riboflavin transport out (ATP dependent)	atp[c] + h2o[c] + ribflv[c] --> adp[c] + h[c] + pi[c] + ribflv[e]	Transport, Extracellular	Abcg2	''	NO	YES	van Herwaarden et al. 2007 Mol + Cell Biol 27(4):1247-1253
RNMK	ribosylnicotinamide kinase	[c] : atp + rnam --> adp + h + nmn	NAD Metabolism	Nrk1.1	2.7.1.22	NO	NO	Raghuramulu et al. Biochem J (1964) 96:837
RPE	ribulose 5-phosphate 3-epimerase	[c] : ru5p-D <==> xu5p-D	Pentose Phosphate Pathway	Rpe.2, Rpe.1	EC-5.1.3.1	YES	NO	Surgenor The RBC 1974
RPI	ribose-5-phosphate isomerase	[c] : r5p <==> ru5p-D	Pentose Phosphate Pathway	Rpia.1	EC-5.3.1.6	YES	NO	Surgenor The RBC 1974
SALMCOM	S-Adenosyl-L-methionine:catechol O-methyltransferase	[c] : amet + nrpphr --> ahcys + h + normete-L	Tyrosine metabolism	Comt.2, Comt.1	EC-2.1.1.6	YES	NO	Tsukamoto et al. J Incl Invest 1979 64:534-40
SALMCOM2	S-Adenosyl-L-methionine:catechol O-methyltransferase	[c] : adrnl + amet --> ahcys + h + mepi	Tyrosine metabolism	Comtd1.1	EC-2.1.1.6	NO	NO	Tsukamoto et al. J Incl Invest 1979 64:534-40
SBTD_D2	D-sorbitol dehydrogenase (D-fructose producing)	[c] : nad + sbt-D --> fru + h + nadh	Fructose and Mannose Metabolism	Sord.1	EC-1.1.1.14	YES	YES	Nagasaka et al. 1988 Diabetologia 31(10):766-770
SBTR	D-sorbitol reductase	[c] : glc-D + h + nadph --> nadp + sbt-D	Fructose and Mannose Metabolism	Akr7a2.1, Akr1a1.1, Akr1a1.2, Akr1b1.1	EC-1.1.1.21	YES	YES	Nagasaka et al. 1988 Diabetologia 31(10):766-770
sink_adprbp(c)	sink for adprbp(c)	[c] : adprbp -->	''	''	''	''	''	''
sink_akg(c)	sink for akg(c)	[c] : akg -->	''	''	''	''	''	''
sink_band(c)	sink for band(c)	[c] : band -->	''	''	''	''	''	''
sink_bandmt(c)	sink for bandmt(c)	[c] : bandmt -->	''	''	''	''	''	''
sink_for(c)	sink for for(c)	[c] : for -->	''	''	''	''	''	''
sink_mi1345p(c)	sink for mi1345p(c)	[c] : mi1345p -->	''	''	''	''	''	''
sink_mi134p(c)	sink for mi134p(c)	[c] : mi134p -->	''	''	''	''	''	''
sink_mi145p(c)	sink for mi145p(c)	[c] : mi145p -->	''	''	''	''	''	''
sink_mi14p(c)	sink for mi14p(c)	[c] : mi14p -->	''	''	''	''	''	''
sink_pchol_hs_16_0_16_0(c)	sink for pchol hs 16 0 16 0(c)	[c] : pchol_hs_16_0_16_0 -->	''	''	''	''	''	''
sink_pchol_hs_16_0_18_1(c)	sink for pchol hs 16 0 18 1(c)	[c] : pchol_hs_16_0_18_1 -->	''	''	''	''	''	''
sink_pchol_hs_16_0_18_2(c)	sink for pchol hs 16 0 18 2(c)	[c] : pchol_hs_16_0_18_2 -->	''	''	''	''	''	''
sink_pchol_hs_18_1_18_1(c)	sink for pchol hs 18 1 18 1(c)	[c] : pchol_hs_18_1_18_1 -->	''	''	''	''	''	''
sink_pchol_hs_18_1_18_2(c)	sink for pchol hs 18 1 18 2(c)	[c] : pchol_hs_18_1_18_2 -->	''	''	''	''	''	''
sink_pchol_hs_18_2_16_0(c)	sink for pchol hs 18 2 16 0(c)	[c] : pchol_hs_18_2_16_0 -->	''	''	''	''	''	''
sink_pchol_hs_18_2_18_1(c)	sink for pchol hs 18 2 18 1(c)	[c] : pchol_hs_18_2_18_1 -->	''	''	''	''	''	''
sink_pe_hs_16_0_16_0(c)	sink for pe hs 16 0 16 0(c)	[c] : pe_hs_16_0_16_0 -->	''	''	''	''	''	''
sink_pe_hs_16_0_18_1(c)	sink for pe hs 16 0 18 1(c)	[c] : pe_hs_16_0_18_1 -->	''	''	''	''	''	''
sink_pe_hs_16_0_18_2(c)	sink for pe hs 16 0 18 2(c)	[c] : pe_hs_16_0_18_2 -->	''	''	''	''	''	''
sink_pe_hs_18_1_18_1(c)	sink for pe hs 18 1 18 1(c)	[c] : pe_hs_18_1_18_1 -->	''	''	''	''	''	''
sink_pe_hs_18_1_18_2(c)	sink for pe hs 18 1 18 2(c)	[c] : pe_hs_18_1_18_2 -->	''	''	''	''	''	''
sink_pe_hs_18_2_16_0(c)	sink for pe hs 18 2 16 0(c)	[c] : pe_hs_18_2_16_0 -->	''	''	''	''	''	''
sink_pe_hs_18_2_18_1(c)	sink for pe hs 18 2 18 1(c)	[c] : pe_hs_18_2_18_1 -->	''	''	''	''	''	''
SPMDt	spermidine transport (faciliated)	spmd[e] <==> spmd[c]	Transport, Extracellular	''	''	NO	NO	Fukumoto et al. Biochimica et Biophysica Acta 1996 1282(1):48-56
SPMS	spermidine synthase	[c] : ametam + ptrc --> 5mta + h + spmd	Urea cycle/amino group metabolism	Srm.1	2.5.1.16	YES	NO	Cooper et al. Clinica Chimica Acta 1976 73(1):71-88
SPRMS	spermine synthase	[c] : ametam + spmd --> 5mta + h + sprm	Urea cycle/amino group metabolism	Sms.1	2.5.1.22	YES	NO	Cooper et al. Clinica Chimica Acta 1976 73(1):71-88
SPRMt2r	spermine transport via proton antiport	h[c] + sprm[e] <==> h[e] + sprm[c]	Transport, Extracellular	''	''	''	NO	Cooper et al. Clinica Chimica Acta 1976 73(1):71-88
TALA	transaldolase	[c] : g3p + s7p <==> e4p + f6p	Pentose Phosphate Pathway	Taldo1.1	EC-2.2.1.2	YES	NO	Surgenor The RBC 1974
TDP	thiamin pyrophosphatase	[c] : h2o + thmpp --> h + pi + thmmp	Thiamine Metabolism	''	3.6.1.15	''	YES	Rindi et al. 1994 J Inher Metab Dis 17:667-677
THMMPtrbc	Thiamine monophosphate transport (passive - red blood cell)	thmmp[e] <==> thmmp[c]	Transport, Extracellular	''	''	''	YES	Rindi et al. 1994 J Inher Metab Dis 17:667-677
THMTP	thiamine-triphosphatase	[c] : h2o + thmtp --> h + pi + thmpp	Thiamine Metabolism	ThmtP.1	3.6.1.28	YES	NO	Herve et al. Clinica Chimica Acta (1995) 234(1,2):91-100
THMtrbc	Thiamine transprot (passive - red blood cell)	thm[e] <==> thm[c]	Transport, Extracellular	''	''	''	YES	Rindi et al. 1994 J Inher Metab Dis 17:667-677
TKT1	transketolase	[c] : r5p + xu5p-D <==> g3p + s7p	Pentose Phosphate Pathway	Tkt.1	EC-2.2.1.1	YES	NO	Surgenor The RBC 1974
TKT2	transketolase	[c] : e4p + xu5p-D <==> f6p + g3p	Pentose Phosphate Pathway	Tkt.1	EC-2.2.1.1	YES	NO	Surgenor The RBC 1974
TMDPK	thiamine diphosphokinase	[c] : atp + thm --> amp + h + thmpp	Thiamine Metabolism	Tpk1.1	2.7.6.2	NO	YES	Rindi et al. 1994 J Inher Metab Dis 17:667-677
TMDPPK	thiamine-diphosphate kinase	[c] : atp + thmpp --> adp + thmtp	Thiamine Metabolism	''	2.7.4.15	''	NO	Herve et al. Clinica Chimica Acta (1995) 234(1,2):91-100
TPI	triose-phosphate isomerase	[c] : dhap <==> g3p	Glycolysis/Gluconeogenesis	Tpi1.1	EC-5.3.1.1	YES	NO	Surgenor The RBC 1974
UDPG4E	UDPglucose 4-epimerase	[c] : udpg <==> udpgal	Galactose metabolism	Gale.2, Gale.1	5.1.3.2	NO	NO	Ng et al. 1993 Screen 2:179-186
UDPGD	UDPglucose 6-dehydrogenase	[c] : h2o + (2) nad + udpg --> (3) h + (2) nadh + udpglcur	Starch and Sucrose Metabolism	Ugdh.1	EC-1.1.1.22	NO	NO	Surgenor The RBC 1974
UDPGNP	UDPglucuronate uridine-diphosphohydrolase	[c] : h2o + udpglcur --> glcur + h + udp	Pentose and Glucuronate Interconversions	''	''	''	''	''
UGLT	UDPglucose--hexose-1-phosphate uridylyltransferase	[c] : gal1p + udpg <==> g1p + udpgal	Galactose metabolism	Galt.1, Galt.2, Galt.3	EC-2.7.7.12	NO	YES	Surgenor The RBC 1974
UMPK	UMP kinase	[c] : atp + ump <==> adp + udp	Nucleotides	UmpK.1	2.7.4.14	NO	NO	Teng J Biol Chem 1976 251(14):4179-4183
UPP3S	uroporphyrinogen-III synthase	[c] : hmbil --> h2o + uppg3	Heme Biosynthesis	Uros.1	EC-4.2.1.75	YES	NO	Anderson et al. Am J Med 63(3):359-364 (1977)
UPPDC1	uroporphyrinogen decarboxylase (uroporphyrinogen III)	[c] : (4) h + uppg3 --> (4) co2 + cpppg3	Heme Biosynthesis	Urod.1	EC-4.1.1.37	YES	NO	Anderson et al. Am J Med 63(3):359-364 (1977)
UREAt	Urea transport via facilitate diffusion	urea[e] <==> urea[c]	Transport, Extracellular	Slc14a1.1-e	''	YES	NO	Macey AJP Cell Physio (1984) 246:C195-203
URIt	uridine facilated transport in cytosol	uri[e] <==> uri[c]	Transport, Extracellular	Slc29a1.1-e	''	YES	NO	Webster et al. 2001 The Metabolic and Molecular Bases of Inherited Diseases, "Hereditary orotic aciduria and other disorders of pyrimidine metabolism"
XYLK	xylulokinase	[c] : atp + xylu-D --> adp + h + xu5p-D	Pentose and Glucuronate Interconversions	Xylb.1	EC-2.7.1.17	NO	NO	Surgenor The RBC 1974
XYLTD_Dr	xylitol dehydrogenase (D-xyulose-forming)	[c] : nad + xylt <==> h + nadh + xylu-D	Pentose and Glucuronate Interconversions	''	EC-1.1.1.9	NO	NO	Surgenor The RBC 1974
XYLUR	xylulose reductase	[c] : h + nadph + xylu-L <==> nadp + xylt	Pentose and Glucuronate Interconversions	Dcxr.1	EC-1.1.1.10	YES	NO	Surgenor The RBC 1974

## Sheet: Metabolites
Abbreviation	Name	Formula
13dpg[c]	3-Phospho-D-glyceroyl phosphate	C3H4O10P2
23dpg[c]	2,3-Disphospho-D-glycerate	C3H3O10P2
2kmb[c]	2-keto-4-methylthiobutyrate	C5H7O3S
2pg[c]	D-Glycerate 2-phosphate	C3H4O7P
35cgmp[c]	3,5-Cyclic GMP	C10H11N5O7P
35cgmp[e]	3,5-Cyclic GMP	C10H11N5O7P
3dhguln[c]	3-Dehydro-L-gulonate	C6H9O7
3moxtyr[c]	3-Methoxytyramine	C9H14NO2
3moxtyr[e]	3-Methoxytyramine	C9H14NO2
3pg[c]	3-Phospho-D-glycerate	C3H4O7P
4pyrdx[c]	4-Pyridoxate	C8H9NO4
4pyrdx[e]	4-Pyridoxate	C8H9NO4
5aop[c]	5-Amino-4-oxopentanoate	C5H9NO3
5aop[e]	5-Amino-4-oxopentanoate	C5H9NO3
5mdr1p[c]	5-Methylthio-5-deoxy-D-ribose 1-phosphate	C6H11O7PS
5mdru1p[c]	5-Methylthio-5-deoxy-D-ribulose 1-phosphate	C6H11O7PS
5mta[c]	5-Methylthioadenosine	C11H15N5O3S
5oxpro[c]	5-Oxoproline	C5H6NO3
6pgc[c]	6-Phospho-D-gluconate	C6H10O10P
6pgl[c]	6-phospho-D-glucono-1,5-lactone	C6H9O9P
ac[c]	Acetate	C2H3O2
ac[e]	Acetate	C2H3O2
acald[c]	Acetaldehyde	C2H4O
acald[e]	Acetaldehyde	C2H4O
acgam[c]	N-Acetyl-D-glucosamine	C8H15NO6
acgam6p[c]	N-Acetyl-D-glucosamine 6-phosphate	C8H14NO9P
acmana[c]	N-Acetyl-D-mannosamine	C8H15NO6
acmanap[c]	N-Acetyl-D-mannosamine 6-phosphate	C8H14NO9P
acnam[c]	N-Acetylneuraminate	C11H18NO9
acnam[e]	N-Acetylneuraminate	C11H18NO9
acnamp[c]	N-Acetylneuraminate 9-phosphate	C11H17NO12P
ade[c]	Adenine	C5H5N5
ade[e]	Adenine	C5H5N5
adn[c]	Adenosine	C10H13N5O4
adn[e]	Adenosine	C10H13N5O4
adp[c]	ADP	P2
adprbp[c]	ADPribose 2-phosphate	C15H20N5O17P3
adrnl[c]	Adrenaline	C9H14NO3
adrnl[e]	Adrenaline	C9H14NO3
ahcys[c]	S-Adenosyl-L-homocysteine	C14H20N6O5S
akg[c]	2-Oxoglutarate	C5H4O5
ala-L[c]	L-Alanine	C3H7NO2
ala-L[e]	L-Alanine	C3H7NO2
alpa_hs_16_0[c]	lysophosphatidic acid (homo sapiens, C16:0)	C19H37O7P
alpa_hs_18_1[c]	lysophosphatidic acid (homo sapiens, C18:1)	C21H39O7P
alpa_hs_18_2[c]	lysophosphatidic acid (homo sapiens, C18:2)	C21H37O7P1
amet[c]	S-Adenosyl-L-methionine	C15H23N6O5S
ametam[c]	S-Adenosylmethioninamine	C14H24N6O3S
amp[c]	AMP	C10H12N5O7P
ap4a[c]	P1,P4-Bis(5-adenosyl) tetraphosphate	C20H24N10O19P4
arg-L[c]	L-Arginine	C6H15N4O2
arg-L[e]	L-Arginine	C6H15N4O2
ascb-L[c]	L-Ascorbate	C6H8O6
ascb-L[e]	L-Ascorbate	C6H8O6
atp[c]	ATP	P3
band[c]	Band membrane protein (universal, erythrocyte --> 2.1,3,4.1)	BaH
bandmt[c]	Band membrane protein (methylated, universal, erythrocyte -> 2.1,3,4.1)	BaCH3
bilglcur[c]	Bilirubin monoglucuronide	C39H44N4O12
bilglcur[e]	Bilirubin monoglucuronide	C39H44N4O12
bilirub[c]	Bilirubin	C33H34N4O6
biliverd[c]	Biliverdin	C33H32N4O6
ca2[c]	Calcium	Ca
ca2[e]	Calcium	Ca
camp[c]	cAMP	C10H11N5O6P
camp[e]	cAMP	C10H11N5O6P
cdp[c]	CDP	C9H15N3O11P2
cdpchol[c]	CDPcholine	C14H25N4O11P2
cdpdag_hs_16_0_16_0[c]	CDP diacylglycerol (homo sapiens, C16:0, C16:0)	C44H79N3O15P2
cdpdag_hs_16_0_18_1[c]	CDP diacylglycerol (homo sapiens, C16:0, C18:1)	C46H81N3O15P2
cdpdag_hs_16_0_18_2[c]	CDP diacylglycerol (homo sapiens, C16:0, C18:2)	C46H79N3O15P2
cdpdag_hs_18_1_18_1[c]	CDP diacylglycerol (homo sapiens, C18:1, C18:1)	C48H83N3O15P2
cdpdag_hs_18_1_18_2[c]	CDP diacylglycerol (homo sapiens, C18:1, C18:2)	C48H81N3O15P2
cdpdag_hs_18_2_16_0[c]	CDP diacylglycerol (homo sapiens, C18:2, C16:0)	C46H79N3O15P2
cdpdag_hs_18_2_18_1[c]	CDP diacylglycerol (homo sapiens, C18:2, C18:1)	C48H81N3O15P2
cdpea[c]	CDPethanolamine	C11H19N4O11P2
chol[c]	Choline	C5H14NO
chol[e]	Choline	C5H14NO
cholp[c]	Choline phosphate	C5H13NO4P
cl[c]	Chloride	Cl
cl[e]	Chloride	Cl
cmp[c]	CMP	C9H12N3O8P
co[c]	Carbon monoxide	CO
co[e]	Carbon monoxide	CO
co2[c]	CO2	CO2
co2[e]	CO2	CO2
coa[c]	Coenzyme A	C21H32N7O16P3S
cpppg3[c]	Coproporphyrinogen III	C36H40N4O8
crn[c]	L-Carnitine	C7H15NO3
ctp[c]	CTP	C9H12N3O14P3
cys-L[c]	L-Cysteine	C3H7NO2S
cys-L[e]	L-Cysteine	C3H7NO2S
dag_hs_16_0_16_0[c]	diacylglycerol (homo sapiens, C16:0, C16:0)	C35H68O5
dag_hs_16_0_18_1[c]	diacylglycerol (homo sapiens, C16:0, C18:1)	C37H70O5
dag_hs_16_0_18_2[c]	diacylglycerol (homo sapiens, C16:0, C18:2)	C37H68O5
dag_hs_18_1_18_1[c]	diacylglycerol (homo sapiens, C18:1, C18:1)	C39H72O5
dag_hs_18_1_18_2[c]	diacylglycerol (homo sapiens, C18:1, C18:2)	C39H70O5
dag_hs_18_2_16_0[c]	diacylglycerol (homo sapiens, C18:2, C16:0)	C37H68O5
dag_hs_18_2_18_1[c]	diacylglycerol (homo sapiens, C18:2, C18:1)	C39H70O5
dhap[c]	Dihydroxyacetone phosphate	C3H5O6P
dhdascb[c]	Dehydroascorbate	C6H6O6
dhdascb[e]	Dehydroascorbate	C6H6O6
dhmtp[c]	1,2-Dihydroxy-5-(methylthio)pent-1-en-3-one	C6H10O3S
dkmpp[c]	2,3-diketo-5-methylthio-1-phosphopentane	C6H9O6PS
dnad[c]	Deamino-NAD+	C21H24N6O15P2
dopa[c]	Dopamine	C8H12NO2
dopa[e]	Dopamine	C8H12NO2
e4p[c]	D-Erythrose 4-phosphate	C4H7O7P
etha[c]	Ethanolamine	C2H8NO
etha[e]	Ethanolamine	C2H8NO
ethamp[c]	Ethanolamine phosphate	C2H7NO4P
f26bp[c]	D-Fructose 2,6-bisphosphate	C6H10O12P2
f6p[c]	D-Fructose 6-phosphate	C6H11O9P
fad[c]	Flavin adenine dinucleotide oxidized	C27H31N9O15P2
fdp[c]	D-Fructose 1,6-bisphosphate	C6H10O12P2
fe2[c]	Fe2+	Fe
fe2[e]	Fe2+	Fe
fmn[c]	FMN	C17H19N4O9P
for[c]	Formate	CH1O2
fru[c]	D-Fructose	C6H12O6
fru[e]	D-Fructose	C6H12O6
fum[c]	Fumarate	C4H2O4
fum[e]	Fumarate	C4H2O4
g1p[c]	D-Glucose 1-phosphate	C6H11O9P
g3p[c]	Glyceraldehyde 3-phosphate	C3H5O6P
g3pc[c]	sn-Glycero-3-phosphocholine	C8H20NO6P
g6p[c]	D-Glucose 6-phosphate	C6H11O9P
gal[c]	D-Galactose	C6H12O6
gal[e]	D-Galactose	C6H12O6
gal1p[c]	alpha-D-Galactose 1-phosphate	C6H11O9P
galt[c]	Galactitol	C6H14O6
gam[c]	D-Glucosamine	C6H14NO5
gam[e]	D-Glucosamine	C6H14NO5
gam6p[c]	D-Glucosamine 6-phosphate	C6H13NO8P
gdp[c]	GDP	C10H12N5O11P2
glc-D[c]	D-Glucose	C6H12O6
glc-D[e]	D-Glucose	C6H12O6
glcur[c]	D-Glucuronate	C6H9O7
gln-L[c]	L-Glutamine	C5H10N2O3
gln-L[e]	L-Glutamine	C5H10N2O3
gluala[e]	5-L-Glutamyl-L-alanine	C8H13N2O5
glucys[c]	gamma-L-Glutamyl-L-cysteine	C8H13N2O5S
glu-L[c]	L-Glutamate	C5H8NO4
gly[c]	Glycine	C2H5NO2
gly[e]	Glycine	C2H5NO2
glyc[c]	Glycerol	C3H8O3
glyc[e]	Glycerol	C3H8O3
glyc3p[c]	Glycerol 3-phosphate	C3H7O6P
gmp[c]	GMP	C10H12N5O8P
gsn[c]	Guanosine	C10H13N5O5
gthox[c]	Oxidized glutathione	C20H30N6O12S2
gthox[e]	Oxidized glutathione	C20H30N6O12S2
gthrd[c]	Reduced glutathione	C10H16N3O6S
gtp[c]	GTP	C10H12N5O14P3
gua[c]	Guanine	C5H5N5O
guln[c]	L-Gulonate	C6H11O7
h[c]	H+	H
h[e]	H+	H
h2o[c]	H2O	H2O
h2o[e]	H2O	H2O
h2o2[c]	Hydrogen peroxide	H2O2
h2o2[e]	Hydrogen peroxide	H2O2
hco3[c]	Bicarbonate	CHO3
hco3[e]	Bicarbonate	CHO3
hcys-L[c]	L-Homocysteine	C4H9NO2S
hcys-L[e]	L-Homocysteine	C4H9NO2S
hdca[c]	Hexadecanoate (n-C16:0)	C16H31O2
hdca[e]	Hexadecanoate (n-C16:0)	C16H31O2
hmbil[c]	Hydroxymethylbilane	C40H38N4O17
hxan[c]	Hypoxanthine	C5H4N4O
hxan[e]	Hypoxanthine	C5H4N4O
icit[c]	Isocitrate	C6H5O7
imp[c]	IMP	C10H11N4O8P
inost[c]	myo-Inositol	C6H12O6
ins[c]	Inosine	C10H12N4O5
ins[e]	Inosine	C10H12N4O5
k[c]	potassium	K
k[e]	potassium	K
lac-D[c]	D-Lactate	C3H5O3
lac-D[e]	D-Lactate	C3H5O3
lac-L[c]	L-Lactate	C3H5O3
lac-L[e]	L-Lactate	C3H5O3
leuktrA4[c]	Leukotriene A4	C20H29O3
leuktrA4[e]	Leukotriene A4	C20H29O3
leuktrB4[c]	Leukotriene B4	C20H31O4
leuktrB4[e]	Leukotriene B4	C20H31O4
lgt-S[c]	(R)-S-Lactoylglutathione	C13H20N3O8S
lnlc[c]	linoleic acid (all cis C18:2) n-6	C18H31O2
lnlc[e]	linoleic acid (all cis C18:2) n-6	C18H31O2
lnlccoa[c]	linoleic coenzyme A	C39H62N7O17P3S
lnlccrn[c]	Linoleyl carnitine	C25H45NO4
lpchol_hs_16_0[c]	lysophosphatidylcholine (homo sapiens, C16:0)	C24H50NO7P
lpchol_hs_18_1[c]	lysophosphatidylcholine (homo sapiens, C18:1)	C26H52NO7P
lpchol_hs_18_2[c]	lysophosphatidylcholine (homo sapiens, C18:2)	C26H50NO7P
mal-L[c]	L-Malate	C4H4O5
mal-L[e]	L-Malate	C4H4O5
man[c]	D-Mannose	C6H12O6
man[e]	D-Mannose	C6H12O6
man1p[c]	D-Mannose 1-phosphate	C6H11O9P
man6p[c]	D-Mannose 6-phosphate	C6H11O9P
mepi[c]	Metanephrine	C10H16NO3
mepi[e]	Metanephrine	C10H16NO3
met-L[c]	L-Methionine	C5H11NO2S
met-L[e]	L-Methionine	C5H11NO2S
mi1345p[c]	1D-myo-Inositol 1,3,4,5-tetrakisphosphate	C6H8O18P4
mi134p[c]	1D-myo-Inositol 1,3,4-trisphosphate	C6H9O15P3
mi145p[c]	1D-myo-Inositol 1,4,5-trisphosphate	C6H9O15P3
mi14p[c]	1D-myo-Inositol 1,4-bisphosphate	C6H10O12P2
mi1p-D[c]	1D-myo-Inositol 1-phosphate	C6H11O9P
mthgxl[c]	Methylglyoxal	C3H4O2
na1[c]	Sodium	Na
na1[e]	Sodium	Na
nac[c]	Nicotinate	C6H4NO2
nac[e]	Nicotinate	C6H4NO2
nad[c]	Nicotinamide adenine dinucleotide	C21H26N7O14P2
nadh[c]	Nicotinamide adenine dinucleotide - reduced	C21H27N7O14P2
nadp[c]	Nicotinamide adenine dinucleotide phosphate	C21H25N7O17P3
nadph[c]	Nicotinamide adenine dinucleotide phosphate - reduced	C21H26N7O17P3
ncam[c]	Nicotinamide	C6H6N2O
ncam[e]	Nicotinamide	C6H6N2O
nh4[c]	Ammonium	H4N
nh4[e]	Ammonium	H4N
nicrns[c]	Nicotinate D-ribonucleoside	C11H13NO6
nicrnt[c]	Nicotinate D-ribonucleotide	C11H12NO9P
nmn[c]	NMN	C11H14N2O8P
normete-L[c]	L-Normetanephrine	C9H14NO3
normete-L[e]	L-Normetanephrine	C9H14NO3
nrpphr[c]	Norepinephrine	C8H12NO3
nrpphr[e]	Norepinephrine	C8H12NO3
o2[c]	O2	O2
o2[e]	O2	O2
oaa[c]	Oxaloacetate	C4H2O5
ocdcea[c]	octadecenoate (n-C18:1)	C18H33O2
ocdcea[e]	octadecenoate (n-C18:1)	C18H33O2
odecoa[c]	Octadecenoyl-CoA (n-C18:1CoA)	C39H64N7O17P3S
odecrn[c]	octadecenoyl carnitine	C25H47NO4
orn[c]	Ornithine	C5H13N2O2
orot[c]	Orotate	C5H3N2O4
orot[e]	Orotate	C5H3N2O4
orot5p[c]	Orotidine 5-phosphate	C10H10N2O11P
pa_hs_16_0_16_0[c]	phosphatidic acid (homo sapiens, C16:0, C16:0)	C35H67O8P
pa_hs_16_0_18_1[c]	phosphatidic acid (homo sapiens, C16:0, C18:1)	C37H69O8P
pa_hs_16_0_18_2[c]	phosphatidic acid (homo sapiens, C16:0, C18:2)	C37H67O8P
pa_hs_18_1_18_1[c]	phosphatidic acid (homo sapiens, C18:1, C18:1)	C39H71O8P
pa_hs_18_1_18_2[c]	phosphatidic acid (homo sapiens, C18:1, C18:2)	C39H69O8P
pa_hs_18_2_16_0[c]	phosphatidic acid (homo sapiens, C18:2, C16:0)	C37H67O8P
pa_hs_18_2_18_1[c]	phosphatidic acid (homo sapiens, C18:2, C18:1)	C39H69O8P
pail_hs_16_0_16_0[c]	phosphatidylinositol (homo sapiens, C16:0, C16:0)	C41H78O13P
pail_hs_16_0_18_1[c]	phosphatidylinositol (homo sapiens, C16:0, C18:1)	C43H80O13P
pail_hs_16_0_18_2[c]	phosphatidylinositol (homo sapiens, C16:0, C18:2)	C43H78O13P
pail_hs_18_1_18_1[c]	phosphatidylinositol (homo sapiens, C18:1, C18:1)	C45H82O13P
pail_hs_18_1_18_2[c]	phosphatidylinositol (homo sapiens, C18:1, C18:2)	C45H80O13P
pail_hs_18_2_16_0[c]	phosphatidylinositol (homo sapiens, C18:2, C16:0)	C43H78O13P
pail_hs_18_2_18_1[c]	phosphatidylinositol (homo sapiens, C18:2, C18:1)	C45H80O13P
pail45p_hs_16_0_16_0[c]	phosphatidylinositol 4,5-bisphosphate (homo sapiens, C16:0, C16:0)	C41H76O19P3
pail45p_hs_16_0_18_1[c]	phosphatidylinositol 4,5-bisphosphate (homo sapiens, C16:0, C18:1)	C43H78O19P3
pail45p_hs_16_0_18_2[c]	phosphatidylinositol 4,5-bisphosphate (homo sapiens, C16:0, C18:2)	C43H76O19P3
pail45p_hs_18_1_18_1[c]	phosphatidylinositol 4,5-bisphosphate (homo sapiens, C18:1, C18:1)	C45H80O19P3
pail45p_hs_18_1_18_2[c]	phosphatidylinositol 4,5-bisphosphate (homo sapiens, C18:1, C18:2)	C45H78O19P3
pail45p_hs_18_2_16_0[c]	phosphatidylinositol 4,5-bisphosphate (homo sapiens, C18:2, C16:0)	C43H76O19P3
pail45p_hs_18_2_18_1[c]	phosphatidylinositol 4,5-bisphosphate (homo sapiens, C18:2, C18:1)	C45H78O19P3
pail4p_hs_16_0_16_0[c]	1-Phosphatidyl-1D-myo-inositol 4-phosphate (homo sapiens, C16:0, C16:0)	C41H77O16P2
pail4p_hs_16_0_18_1[c]	1-Phosphatidyl-1D-myo-inositol 4-phosphate (homo sapiens, C16:0, C18:1)	C43H79O16P2
pail4p_hs_16_0_18_2[c]	1-Phosphatidyl-1D-myo-inositol 4-phosphate (homo sapiens, C16:0, C18:2)	C43H77O16P2
pail4p_hs_18_1_18_1[c]	1-Phosphatidyl-1D-myo-inositol 4-phosphate (homo sapiens, C18:1, C18:1)	C45H81O16P2
pail4p_hs_18_1_18_2[c]	1-Phosphatidyl-1D-myo-inositol 4-phosphate (homo sapiens, C18:1, C18:2)	C45H79O16P2
pail4p_hs_18_2_16_0[c]	1-Phosphatidyl-1D-myo-inositol 4-phosphate (homo sapiens, C18:2, C16:0)	C43H77O16P2
pail4p_hs_18_2_18_1[c]	1-Phosphatidyl-1D-myo-inositol 4-phosphate (homo sapiens, C18:2, C18:1)	C45H79O16P2
pchol_hs_16_0_16_0[c]	phosphatidylcholine (homo sapiens, C16:0, C16:0)	C40H80NO8P
pchol_hs_16_0_18_1[c]	phosphatidylcholine (homo sapiens, C16:0, C18:1)	C42H82NO8P
pchol_hs_16_0_18_2[c]	phosphatidylcholine (homo sapiens, C16:0, C18:2)	C42H80NO8P
pchol_hs_18_1_18_1[c]	phosphatidylcholine (homo sapiens, C18:1, C18:1)	C44H84NO8P
pchol_hs_18_1_18_2[c]	phosphatidylcholine (homo sapiens, C18:1, C18:2)	C44H82NO8P
pchol_hs_18_2_16_0[c]	phosphatidylcholine (homo sapiens, C18:2, C16:0)	C42H80NO8P
pchol_hs_18_2_18_1[c]	phosphatidylcholine (homo sapiens, C18:2, C18:1)	C44H82NO8P
pdx5p[c]	Pyridoxine 5-phosphate	C8H10NO6P
pe_hs_16_0_16_0[c]	phosphatidylethanolamine (homo sapiens, C16:0, C16:0)	C37H74NO8P
pe_hs_16_0_18_1[c]	phosphatidylethanolamine (homo sapiens, C16:0, C18:1)	C39H76NO8P
pe_hs_16_0_18_2[c]	phosphatidylethanolamine (homo sapiens, C16:0, C18:2)	C39H74NO8P
pe_hs_18_1_18_1[c]	phosphatidylethanolamine (homo sapiens, C18:1, C18:1)	C41H78NO8P
pe_hs_18_1_18_2[c]	phosphatidylethanolamine (homo sapiens, C18:1, C18:2)	C41H76NO8P
pe_hs_18_2_16_0[c]	phosphatidylethanolamine (homo sapiens, C18:2, C16:0)	C39H74NO8P
pe_hs_18_2_18_1[c]	phosphatidylethanolamine (homo sapiens, C18:2, C18:1)	C41H76NO8P
pep[c]	Phosphoenolpyruvate	C3H2O6P
phe-L[c]	L-Phenylalanine	C9H11NO2
phe-L[e]	L-Phenylalanine	C9H11NO2
pheme[c]	Protoheme	C34H30FeN4O4
phpyr[c]	Phenylpyruvate	C9H7O3
pi[c]	Phosphate	HO4P
pi[e]	Phosphate	HO4P
pmtcoa[c]	Palmitoyl-CoA (n-C16:0CoA)	C37H62N7O17P3S
pmtcrn[c]	L-Palmitoylcarnitine	C23H45NO4
ppbng[c]	Porphobilinogen	C10H13N2O4
ppi[c]	Diphosphate	HO7P2
ppp9[c]	Protoporphyrin	C34H32N4O4
pppg9[c]	Protoporphyrinogen IX	C34H38N4O4
prpp[c]	5-Phospho-alpha-D-ribose 1-diphosphate	C5H8O14P3
ptrc[c]	Putrescine	C4H14N2
ptrc[e]	Putrescine	C4H14N2
pyam5p[c]	Pyridoxamine 5-phosphate	C8H12N2O5P
pydam[c]	Pyridoxamine	C8H13N2O2
pydam[e]	Pyridoxamine	C8H13N2O2
pydx[c]	Pyridoxal	C8H9NO3
pydx[e]	Pyridoxal	C8H9NO3
pydx5p[c]	Pyridoxal 5-phosphate	C8H8NO6P
pydxn[c]	Pyridoxine	C8H11NO3
pydxn[e]	Pyridoxine	C8H11NO3
pyr[c]	Pyruvate	C3H3O3
pyr[e]	Pyruvate	C3H3O3
r1p[c]	alpha-D-Ribose 1-phosphate	C5H9O8P
r5p[c]	alpha-D-Ribose 5-phosphate	C5H9O8P
ribflv[c]	Riboflavin	C17H20N4O6
ribflv[e]	Riboflavin	C17H20N4O6
rnam[c]	N-Ribosylnicotinamide	C11H15N2O5
ru5p-D[c]	D-Ribulose 5-phosphate	C5H9O8P
s7p[c]	Sedoheptulose 7-phosphate	C7H13O10P
sbt-D[c]	D-Sorbitol	C6H14O6
spmd[c]	Spermidine	C7H22N3
spmd[e]	Spermidine	C7H22N3
sprm[c]	Spermine	C10H30N4
sprm[e]	Spermine	C10H30N4
thm[c]	Thiamin	C12H17N4OS
thm[e]	Thiamin	C12H17N4OS
thmmp[c]	Thiamin monophosphate	C12H16N4O4PS
thmmp[e]	Thiamin monophosphate	C12H16N4O4PS
thmpp[c]	Thiamine diphosphate	C12H16N4O7P2S
thmtp[c]	Thiamin triphosphate	C12H16N4O10P3S
udp[c]	UDP	C9H11N2O12P2
udpg[c]	UDPglucose	C15H22N2O17P2
udpgal[c]	UDPgalactose	C15H22N2O17P2
udpglcur[c]	UDP-D-glucuronate	C15H19N2O18P2
ump[c]	UMP	C9H11N2O9P
uppg3[c]	Uroporphyrinogen III	C40H36N4O16
urea[c]	Urea	CH4N2O
urea[e]	Urea	CH4N2O
uri[c]	Uridine	C9H12N2O6
uri[e]	Uridine	C9H12N2O6
utp[c]	UTP	C9H11N2O15P3
xmp[c]	Xanthosine 5-phosphate	C10H11N4O9P
xu5p-D[c]	D-Xylulose 5-phosphate	C5H9O8P
xylt[c]	Xylitol	C5H12O5
xylu-D[c]	D-Xylulose	C5H10O5
xylu-L[c]	L-Xylulose	C5H10O5
