# Supplementary material for: iAB-RBC-283: A proteomically derived knowledge-base of erythrocyte metabolism that can be used to simulate its physiological and patho-physiological states
Source: BMC Syst Biol. 2011 Jul 12;5:110. doi: 10.1186/1752-0509-5-110 (PMC3158119; doi:10.1186/1752-0509-5-110)
Supplement: Additional file 6 — Citations for exchanges in the human erythrocyte. Table containing citations used to determine exchange rates of metabolites into the human erythrocyte. [file 1752-0509-5-110-S6.XLS]

## Sheet: Sheet1
Metabolite	PMID
5-Amino-4-Oxopentanoate	900140
Acetaldehyde	28460
N-Acetylneuraminate	12765793
Adenine	2141093
Adenosine	2141093
Adrenaline	8737076
Arginine	6817948, 11950212
Choline	5651769
Cysteine	6109287
Dehydroxyascorbate	9586809, 6708818
Dopamine	8737076
Ethanolamine	Estimated to Choline Levels
Fructose	9166863
Fumarate	7138916
Galactose	722542
Glucosamine	Estimate to N-Acetylneuraminate Levels
Glucose	2141093
Glycerol	826280
Glycine	7320944
Hexadecanoate	826280
Leukotriene A4	2168394
Linoleic Acid	826280
Malate	7138916
Mannose	9169093
Methionine	1275912
Nicotinate	4231915
Nicotinamide	4231915
Norepinephrine	8737076
Octadecanoate	826280
Orotate	Estimated to Adenine uptake
Pyridoxamine	Estimated to other B6 derivative levels
Pyridoxal	7440576
Pyridoxine	7440576
Putrescine	8679659, 1484149
Spermidine	8679659, 1484149
Spermine	1484149, enzyme properties estimated from other polyamines
Thiamine	2283678
